# Supplementary material for: Discovery of KDM5D as a novel biomarker for traumatic brain injury identified through bioinformatics analysis
Source: Front Immunol. 2025 Mar 24;16:1538561. doi: 10.3389/fimmu.2025.1538561 (PMC11973351; doi:10.3389/fimmu.2025.1538561)
Supplement: Supplementary file 1 [file Table1.xlsx]

## Sheet: FWM-DEGs
Tag	logFC	AveExpr	t	P.Value	adj.P.Val	B
GUSBP9	1.38868	3.59084	3.68663	0.000578673	0.97834	-1.64485
EDN1	-0.647809	2.4954	-3.48542	0.00106154	0.97834	-1.95104
LOC105370733	0.69936	1.37627	3.19694	0.00246065	0.97834	-2.37733
CNDP1	0.725381	5.77444	3.06955	0.00352467	0.97834	-2.55996
SNORA72	0.65148	1.35878	2.58305	0.0129014	0.97834	-3.21855
NPIPA8	-0.836736	1.66973	-2.4874	0.0164018	0.97834	-3.33971
DDX3Y	1.39083	2.98249	2.45293	0.0178605	0.97834	-3.38262
GAPDHP1	0.597118	1.18565	2.36469	0.0221436	0.97834	-3.4906
TECRP1	0.733452	0.879553	2.27825	0.0272112	0.97834	-3.59369
SERF1A	-0.666534	1.56408	-2.27066	0.0277015	0.97834	-3.6026
NLGN4Y	1.0939	2.2836	2.21391	0.0316278	0.97834	-3.66862
NPY	0.625353	4.39198	2.20866	0.0320148	0.97834	-3.67467
ZFY	0.809861	1.68367	2.20787	0.0320735	0.97834	-3.67558
KDM5D	1.26641	2.65642	2.1907	0.0333702	0.97834	-3.69526
XIST	-1.84962	2.42073	-2.18617	0.0337204	0.97834	-3.70045
EIF1AY	0.982283	2.04799	2.17685	0.0344505	0.97834	-3.71107
RPS4Y1	1.50686	3.21252	2.15775	0.0359899	0.97834	-3.73274
TMSB4Y	0.63822	1.37731	2.13316	0.0380605	0.97834	-3.76043
UTY	0.891882	2.47511	2.08664	0.0422657	0.97834	-3.81215
PSMA6P1	0.714513	1.56274	2.0553	0.0453222	0.97834	-3.84651
USP9Y	1.00328	2.23142	2.03519	0.0473832	0.97834	-3.86835

## Sheet: HIP-DEGs
Tag	logFC	AveExpr	t	P.Value	adj.P.Val	B
SCARNA3	0.641324	1.25878	3.11354	0.0029799	0.999396	-2.08325
EDN1	-0.593055	2.44425	-2.85445	0.00614117	0.999396	-2.53753
TRNP	0.853553	1.23285	2.68995	0.00953718	0.999396	-2.81266
HBA1	-0.698265	3.72459	-2.45926	0.0172229	0.999396	-3.17938
GUSBP9	0.676073	2.76015	2.3054	0.0250913	0.999396	-3.41058
SNORD118	0.724032	0.874252	2.23058	0.0299687	0.999396	-3.51892
HBB	-0.705414	6.59888	-2.17943	0.0337677	0.999396	-3.59137
HBA2	-0.607495	4.85258	-2.1722	0.0343382	0.999396	-3.60152

## Sheet: PCx-DEGs
Tag	logFC	AveExpr	t	P.Value	adj.P.Val	B
RNA5SP216	0.596829	1.29933	2.92373	0.00523024	0.999344	-2.42292
LOC105377215	0.601926	1.06446	2.50927	0.0154659	0.999344	-3.10373
DDX3Y	1.23505	2.95209	2.29186	0.0262651	0.999344	-3.43186
ZFY	0.7886	1.59932	2.28505	0.0266923	0.999344	-3.44178
NLGN4Y	1.13997	2.37279	2.27994	0.0270169	0.999344	-3.44922
RPS4Y1	1.50077	3.14633	2.22472	0.0307534	0.999344	-3.52874
FAM3C2	0.659102	0.993923	2.21391	0.0315367	0.999344	-3.54414
TTTY14	0.602039	1.24652	2.20387	0.0322798	0.999344	-3.55839
XIST	-1.80378	2.37763	-2.19225	0.0331585	0.999344	-3.57481
TRNL1	0.826401	1.31006	2.15947	0.0357535	0.999344	-3.6208
EIF1AY	0.826592	1.76281	2.14865	0.0366481	0.999344	-3.63586
KDM5D	1.16837	2.54325	2.14375	0.0370599	0.999344	-3.64266
TTTY15	0.665694	1.68737	2.12611	0.0385756	0.999344	-3.66704
RNU6-33P	0.766274	1.26397	2.11734	0.039349	0.999344	-3.67911
USP9Y	1.1684	2.55716	2.11604	0.0394651	0.999344	-3.68089
TXLNGY	0.850988	1.8798	2.10702	0.0402763	0.999344	-3.69325
SNORA76C	0.591026	1.95992	2.0982	0.0410845	0.999344	-3.7053

## Sheet: TCx-DEGs
Tag	logFC	AveExpr	t	P.Value	adj.P.Val	B
LOC400927-CSNK1E	-0.622377	1.51523	-4.3444	6.50554e-05	0.881164	0.453385
HBB	-1.03727	6.19502	-3.10076	0.00311632	0.881164	-2.05508
TAGLN	-0.796261	3.85009	-3.00688	0.00406052	0.881164	-2.22661
HBA1	-0.811273	3.32031	-2.80246	0.00711143	0.881164	-2.5887
ACTA2	-0.7033	2.85257	-2.39147	0.0204374	0.881164	-3.26368
GAPDHP1	0.623744	1.35725	2.37936	0.0210514	0.881164	-3.28241
DES	-0.630286	0.678041	-2.33922	0.0232052	0.881164	-3.34394
GOLGA4P2	0.603138	1.87295	2.28759	0.0262641	0.881164	-3.42193
HBA2	-0.69787	4.34812	-2.19067	0.0329863	0.881164	-3.56469
LOC105379509	0.749815	2.83889	2.13631	0.0373858	0.881164	-3.64266
LOC105379510	0.682745	7.84755	2.0762	0.0428409	0.881164	-3.72706
SNORD116-18	0.652137	0.572898	2.02352	0.0481784	0.881164	-3.79944
