# Supplementary material for: Discovery of KDM5D as a novel biomarker for traumatic brain injury identified through bioinformatics analysis
Source: Front Immunol. 2025 Mar 24;16:1538561. doi: 10.3389/fimmu.2025.1538561 (PMC11973351; doi:10.3389/fimmu.2025.1538561)
Supplement: Supplementary file 2 [file Table2.xlsx]

## Sheet: FWM‘s DEGs-GO
Description	Gene Ratio	BgRatio	pvalue	p.adjust	qvalue	Count	Gene ID	Other
histone lysine demethylation	2024-02-13	25/17910	0.00014454	0.0408358	0.0336509	2	UTY/KDM5D	BP
histone demethylation	2024-02-13	26/17910	0.000156521	0.0408358	0.0336509	2	UTY/KDM5D	BP
protein demethylation	2024-02-13	28/17910	0.000181897	0.0408358	0.0336509	2	UTY/KDM5D	BP
protein dealkylation	2024-02-13	28/17910	0.000181897	0.0408358	0.0336509	2	UTY/KDM5D	BP
dioxygenase activity	2024-02-12	85/16967	0.0015845	0.0508894	0.0401758	2	UTY/KDM5D	MF
bombesin receptor binding	2024-01-12	3/16967	0.00212039	0.0508894	0.0401758	1	EDN1	MF
endothelin B receptor binding	2024-01-12	3/16967	0.00212039	0.0508894	0.0401758	1	EDN1	MF
rough endoplasmic reticulum lumen	2024-01-12	3/18675	0.00192658	0.0606335	0.0496415	1	EDN1	CC
symmetric, GABA-ergic, inhibitory synapse	2024-01-12	4/18675	0.00256801	0.0606335	0.0496415	1	NLGN4Y	CC
Weibel-Palade body	2024-01-12	5/18675	0.00320907	0.0606335	0.0496415	1	EDN1	CC
asymmetric, glutamatergic, excitatory synapse	2024-01-12	6/18675	0.00384975	0.0606335	0.0496415	1	NLGN4Y	CC
symmetric synapse	2024-01-12	11/18675	0.00704749	0.080702	0.0660718	1	NLGN4Y	CC
spanning component of membrane	2024-01-12	12/18675	0.00768591	0.080702	0.0660718	1	NLGN4Y	CC
histone demethylase activity (H3-K4 specific)	2024-01-12	7/16967	0.00494117	0.088941	0.0702166	1	KDM5D	MF
inhibitory synapse	2024-01-12	17/18675	0.0108724	0.0978512	0.0801121	1	NLGN4Y	CC
co-SMAD binding	2024-01-12	12/16967	0.00845686	0.121779	0.0961411	1	USP9Y	MF
dipeptidase activity	2024-01-12	16/16967	0.0112612	0.135135	0.106685	1	CNDP1	MF
histone demethylase activity	2024-01-12	22/16967	0.0154541	0.145362	0.114759	1	KDM5D	MF
neuropeptide receptor binding	2024-01-12	23/16967	0.0161513	0.145362	0.114759	1	EDN1	MF
demethylation	2024-02-13	61/17910	0.000868794	0.156035	0.128581	2	UTY/KDM5D	BP
demethylase activity	2024-01-12	32/16967	0.0224061	0.157829	0.124602	1	KDM5D	MF
carboxypeptidase activity	2024-01-12	35/16967	0.0244829	0.157829	0.124602	1	CNDP1	MF
calcium channel regulator activity	2024-01-12	40/16967	0.0279352	0.157829	0.124602	1	NPY	MF
translation initiation factor activity	2024-01-12	41/16967	0.0286243	0.157829	0.124602	1	EIF1AY	MF
rRNA binding	2024-01-12	44/16967	0.030689	0.157829	0.124602	1	RPS4Y1	MF
androgen receptor binding	2024-01-12	44/16967	0.030689	0.157829	0.124602	1	KDM5D	MF
nitric oxide transport	2024-01-13	3/17910	0.0021761	0.18323	0.150992	1	EDN1	BP
regulation of prostaglandin-endoperoxide synthase activity	2024-01-13	3/17910	0.0021761	0.18323	0.150992	1	EDN1	BP
positive regulation of prostaglandin-endoperoxide synthase activity	2024-01-13	3/17910	0.0021761	0.18323	0.150992	1	EDN1	BP
positive regulation of chemokine-mediated signaling pathway	2024-01-13	3/17910	0.0021761	0.18323	0.150992	1	EDN1	BP
vein smooth muscle contraction	2024-01-13	4/17910	0.00290049	0.18323	0.150992	1	EDN1	BP
positive regulation of response to food	2024-01-13	4/17910	0.00290049	0.18323	0.150992	1	NPY	BP
positive regulation of appetite	2024-01-13	4/17910	0.00290049	0.18323	0.150992	1	NPY	BP
rhythmic synaptic transmission	2024-01-13	4/17910	0.00290049	0.18323	0.150992	1	EDN1	BP
response to ozone	2024-01-13	5/17910	0.0036244	0.18323	0.150992	1	EDN1	BP
histone H3-K4 demethylation, trimethyl-H3-K4-specific	2024-01-13	5/17910	0.0036244	0.18323	0.150992	1	KDM5D	BP
negative regulation of nitric-oxide synthase biosynthetic process	2024-01-13	5/17910	0.0036244	0.18323	0.150992	1	EDN1	BP
histone H3-K27 demethylation	2024-01-13	5/17910	0.0036244	0.18323	0.150992	1	UTY	BP
regulation of systemic arterial blood pressure by endothelin	2024-01-13	6/17910	0.00434782	0.18323	0.150992	1	EDN1	BP
positive regulation of response to extracellular stimulus	2024-01-13	6/17910	0.00434782	0.18323	0.150992	1	NPY	BP
positive regulation of response to nutrient levels	2024-01-13	6/17910	0.00434782	0.18323	0.150992	1	NPY	BP
positive regulation of sarcomere organization	2024-01-13	6/17910	0.00434782	0.18323	0.150992	1	EDN1	BP
cellular response to mineralocorticoid stimulus	2024-01-13	7/17910	0.00507076	0.18323	0.150992	1	EDN1	BP
histone H3-K4 demethylation	2024-01-13	8/17910	0.00579321	0.18323	0.150992	1	KDM5D	BP
epithelial fluid transport	2024-01-13	8/17910	0.00579321	0.18323	0.150992	1	EDN1	BP
maternal process involved in parturition	2024-01-13	8/17910	0.00579321	0.18323	0.150992	1	EDN1	BP
regulation of blood pressure	2024-02-13	169/17910	0.00644825	0.18323	0.150992	2	EDN1/NPY	BP
artery smooth muscle contraction	2024-01-13	9/17910	0.00651518	0.18323	0.150992	1	EDN1	BP
positive regulation of odontogenesis	2024-01-13	9/17910	0.00651518	0.18323	0.150992	1	EDN1	BP
regulation of sarcomere organization	2024-01-13	9/17910	0.00651518	0.18323	0.150992	1	EDN1	BP
G protein-coupled receptor signaling pathway, coupled to cyclic nucleotide second messenger	2024-02-13	178/17910	0.00712921	0.18323	0.150992	2	EDN1/NPY	BP
adult feeding behavior	2024-01-13	10/17910	0.00723666	0.18323	0.150992	1	NPY	BP
positive regulation of prostaglandin secretion	2024-01-13	10/17910	0.00723666	0.18323	0.150992	1	EDN1	BP
regulation of chemokine-mediated signaling pathway	2024-01-13	10/17910	0.00723666	0.18323	0.150992	1	EDN1	BP
translational initiation	2024-02-13	183/17910	0.00752112	0.18323	0.150992	2	EIF1AY/RPS4Y1	BP
histamine secretion	2024-01-13	11/17910	0.00795767	0.18323	0.150992	1	EDN1	BP
positive regulation of receptor biosynthetic process	2024-01-13	11/17910	0.00795767	0.18323	0.150992	1	EDN1	BP
tonic smooth muscle contraction	2024-01-13	11/17910	0.00795767	0.18323	0.150992	1	EDN1	BP
regulation of prostaglandin secretion	2024-01-13	11/17910	0.00795767	0.18323	0.150992	1	EDN1	BP
positive regulation of cell size	2024-01-13	11/17910	0.00795767	0.18323	0.150992	1	EDN1	BP
cytosolic small ribosomal subunit	2024-01-12	39/18675	0.0247816	0.183768	0.150453	1	RPS4Y1	CC
basal part of cell	2024-01-12	45/18675	0.0285438	0.183768	0.150453	1	EDN1	CC
excitatory synapse	2024-01-12	46/18675	0.0291695	0.183768	0.150453	1	NLGN4Y	CC
histamine transport	2024-01-13	12/17910	0.00867818	0.192345	0.158502	1	EDN1	BP
prostaglandin secretion	2024-01-13	14/17910	0.0101178	0.192345	0.158502	1	EDN1	BP
negative regulation of smooth muscle cell apoptotic process	2024-01-13	14/17910	0.0101178	0.192345	0.158502	1	EDN1	BP
positive regulation of urine volume	2024-01-13	14/17910	0.0101178	0.192345	0.158502	1	EDN1	BP
positive regulation of cell growth involved in cardiac muscle cell development	2024-01-13	14/17910	0.0101178	0.192345	0.158502	1	EDN1	BP
neuron cell-cell adhesion	2024-01-13	15/17910	0.0108368	0.192345	0.158502	1	NLGN4Y	BP
prostaglandin transport	2024-01-13	15/17910	0.0108368	0.192345	0.158502	1	EDN1	BP
positive regulation of renal sodium excretion	2024-01-13	15/17910	0.0108368	0.192345	0.158502	1	EDN1	BP
parturition	2024-01-13	16/17910	0.0115554	0.192345	0.158502	1	EDN1	BP
dosage compensation by inactivation of X chromosome	2024-01-13	16/17910	0.0115554	0.192345	0.158502	1	XIST	BP
positive regulation of icosanoid secretion	2024-01-13	16/17910	0.0115554	0.192345	0.158502	1	EDN1	BP
positive regulation of cytosolic calcium ion concentration involved in phospholipase C-activating G protein-coupled signaling pathway	2024-01-13	16/17910	0.0115554	0.192345	0.158502	1	EDN1	BP
cellular response to transforming growth factor beta stimulus	2024-02-13	233/17910	0.0119599	0.192345	0.158502	2	EDN1/USP9Y	BP
response to transforming growth factor beta	2024-02-13	239/17910	0.0125544	0.192345	0.158502	2	EDN1/USP9Y	BP
cellular response to steroid hormone stimulus	2024-02-13	242/17910	0.0128564	0.192345	0.158502	2	EDN1/KDM5D	BP
dosage compensation	2024-01-13	18/17910	0.0129912	0.192345	0.158502	1	XIST	BP
response to muscle stretch	2024-01-13	18/17910	0.0129912	0.192345	0.158502	1	EDN1	BP
transepithelial transport	2024-01-13	18/17910	0.0129912	0.192345	0.158502	1	EDN1	BP
vocalization behavior	2024-01-13	18/17910	0.0129912	0.192345	0.158502	1	NLGN4Y	BP
positive regulation of fatty acid transport	2024-01-13	18/17910	0.0129912	0.192345	0.158502	1	EDN1	BP
regulation of response to food	2024-01-13	19/17910	0.0137083	0.192345	0.158502	1	NPY	BP
regulation of icosanoid secretion	2024-01-13	19/17910	0.0137083	0.192345	0.158502	1	EDN1	BP
nitric-oxide synthase biosynthetic process	2024-01-13	19/17910	0.0137083	0.192345	0.158502	1	EDN1	BP
regulation of nitric-oxide synthase biosynthetic process	2024-01-13	19/17910	0.0137083	0.192345	0.158502	1	EDN1	BP
response to salt	2024-01-13	19/17910	0.0137083	0.192345	0.158502	1	EDN1	BP
scaffold protein binding	2024-01-12	58/16967	0.0402711	0.193301	0.152606	1	NLGN4Y	MF
regulation of receptor biosynthetic process	2024-01-13	20/17910	0.014425	0.193338	0.15932	1	EDN1	BP
phasic smooth muscle contraction	2024-01-13	20/17910	0.014425	0.193338	0.15932	1	EDN1	BP
middle ear morphogenesis	2024-01-13	20/17910	0.014425	0.193338	0.15932	1	EDN1	BP
intestinal epithelial cell differentiation	2024-01-13	21/17910	0.0151411	0.194759	0.160491	1	NPY	BP
regulation of urine volume	2024-01-13	22/17910	0.0158568	0.194759	0.160491	1	EDN1	BP
regulation of renal sodium excretion	2024-01-13	22/17910	0.0158568	0.194759	0.160491	1	EDN1	BP
response to leptin	2024-01-13	22/17910	0.0158568	0.194759	0.160491	1	EDN1	BP
azole transport	2024-01-13	22/17910	0.0158568	0.194759	0.160491	1	EDN1	BP
regulation of appetite	2024-01-13	23/17910	0.0165721	0.194759	0.160491	1	NPY	BP
receptor biosynthetic process	2024-01-13	24/17910	0.0172868	0.194759	0.160491	1	EDN1	BP
renal sodium excretion	2024-01-13	24/17910	0.0172868	0.194759	0.160491	1	EDN1	BP
regulation of odontogenesis	2024-01-13	24/17910	0.0172868	0.194759	0.160491	1	EDN1	BP
positive regulation of neutrophil chemotaxis	2024-01-13	24/17910	0.0172868	0.194759	0.160491	1	EDN1	BP
positive regulation of heart rate	2024-01-13	25/17910	0.0180011	0.194759	0.160491	1	EDN1	BP
vascular smooth muscle contraction	2024-01-13	25/17910	0.0180011	0.194759	0.160491	1	EDN1	BP
regulation of response to extracellular stimulus	2024-01-13	25/17910	0.0180011	0.194759	0.160491	1	NPY	BP
regulation of response to nutrient levels	2024-01-13	25/17910	0.0180011	0.194759	0.160491	1	NPY	BP
regulation of excretion	2024-01-13	25/17910	0.0180011	0.194759	0.160491	1	EDN1	BP
regulation of cell growth involved in cardiac muscle cell development	2024-01-13	25/17910	0.0180011	0.194759	0.160491	1	EDN1	BP
protein kinase C-activating G protein-coupled receptor signaling pathway	2024-01-13	26/17910	0.0187148	0.195418	0.161035	1	EDN1	BP
fluid transport	2024-01-13	26/17910	0.0187148	0.195418	0.161035	1	EDN1	BP
positive regulation of granulocyte chemotaxis	2024-01-13	26/17910	0.0187148	0.195418	0.161035	1	EDN1	BP
regulation of actin cytoskeleton organization	2024-02-13	297/17910	0.0189488	0.195586	0.161174	2	EDN1/TMSB4Y	BP
positive regulation of neutrophil migration	2024-01-13	27/17910	0.0194281	0.195611	0.161194	1	EDN1	BP
regulation of fatty acid transport	2024-01-13	27/17910	0.0194281	0.195611	0.161194	1	EDN1	BP
prostaglandin biosynthetic process	2024-01-13	28/17910	0.020141	0.195611	0.161194	1	EDN1	BP
prostanoid biosynthetic process	2024-01-13	28/17910	0.020141	0.195611	0.161194	1	EDN1	BP
regulation of androgen receptor signaling pathway	2024-01-13	28/17910	0.020141	0.195611	0.161194	1	KDM5D	BP
positive regulation of cardiac muscle cell differentiation	2024-01-13	29/17910	0.0208533	0.195611	0.161194	1	EDN1	BP
regulation of supramolecular fiber organization	2024-02-13	313/17910	0.020912	0.195611	0.161194	2	EDN1/TMSB4Y	BP
positive regulation of response to external stimulus	2024-02-13	315/17910	0.0211632	0.195611	0.161194	2	EDN1/NPY	BP
regulation of cellular component size	2024-02-13	315/17910	0.0211632	0.195611	0.161194	2	EDN1/TMSB4Y	BP
branching involved in blood vessel morphogenesis	2024-01-13	30/17910	0.0215652	0.195611	0.161194	1	EDN1	BP
response to prostaglandin	2024-01-13	30/17910	0.0215652	0.195611	0.161194	1	EDN1	BP
regulation of neutrophil chemotaxis	2024-01-13	30/17910	0.0215652	0.195611	0.161194	1	EDN1	BP
positive regulation of smooth muscle contraction	2024-01-13	31/17910	0.0222766	0.198063	0.163215	1	EDN1	BP
response to mineralocorticoid	2024-01-13	31/17910	0.0222766	0.198063	0.163215	1	EDN1	BP
translation factor activity, RNA binding	2024-01-12	67/16967	0.0463851	0.199065	0.157157	1	EIF1AY	MF
peptidase activity, acting on L-amino acid peptides	2024-02-12	511/16967	0.0489343	0.199065	0.157157	2	CNDP1/USP9Y	MF
SMAD binding	2024-01-12	72/16967	0.0497663	0.199065	0.157157	1	USP9Y	MF
peptidase activity	2024-02-12	536/16967	0.0533201	0.202055	0.159517	2	CNDP1/USP9Y	MF
response to food	2024-01-13	33/17910	0.0236979	0.204622	0.16862	1	NPY	BP
positive regulation of organic acid transport	2024-01-13	33/17910	0.0236979	0.204622	0.16862	1	EDN1	BP
superoxide anion generation	2024-01-13	33/17910	0.0236979	0.204622	0.16862	1	EDN1	BP
multicellular organism aging	2024-01-13	34/17910	0.0244079	0.205996	0.169752	1	EDN1	BP
regulation of neutrophil migration	2024-01-13	34/17910	0.0244079	0.205996	0.169752	1	EDN1	BP
regulation of actin filament-based process	2024-02-13	341/17910	0.0245452	0.205996	0.169752	2	EDN1/TMSB4Y	BP
smooth muscle cell apoptotic process	2024-01-13	36/17910	0.0258264	0.207797	0.171235	1	EDN1	BP
regulation of smooth muscle cell apoptotic process	2024-01-13	36/17910	0.0258264	0.207797	0.171235	1	EDN1	BP
regulation of renal system process	2024-01-13	36/17910	0.0258264	0.207797	0.171235	1	EDN1	BP
regulation of systemic arterial blood pressure by hormone	2024-01-13	37/17910	0.0265349	0.207797	0.171235	1	EDN1	BP
sarcomere organization	2024-01-13	37/17910	0.0265349	0.207797	0.171235	1	EDN1	BP
regulation of sensory perception of pain	2024-01-13	37/17910	0.0265349	0.207797	0.171235	1	EDN1	BP
regulation of sensory perception	2024-01-13	38/17910	0.027243	0.207797	0.171235	1	EDN1	BP
physiological muscle hypertrophy	2024-01-13	39/17910	0.0279505	0.207797	0.171235	1	EDN1	BP
physiological cardiac muscle hypertrophy	2024-01-13	39/17910	0.0279505	0.207797	0.171235	1	EDN1	BP
positive regulation of heart contraction	2024-01-13	39/17910	0.0279505	0.207797	0.171235	1	EDN1	BP
cell growth involved in cardiac muscle cell development	2024-01-13	39/17910	0.0279505	0.207797	0.171235	1	EDN1	BP
response to dexamethasone	2024-01-13	39/17910	0.0279505	0.207797	0.171235	1	EDN1	BP
response to testosterone	2024-01-13	40/17910	0.0286576	0.207797	0.171235	1	EDN1	BP
response to steroid hormone	2024-02-13	374/17910	0.0291385	0.207797	0.171235	2	EDN1/KDM5D	BP
prostanoid metabolic process	2024-01-13	41/17910	0.0293643	0.207797	0.171235	1	EDN1	BP
prostaglandin metabolic process	2024-01-13	41/17910	0.0293643	0.207797	0.171235	1	EDN1	BP
positive regulation of cardiocyte differentiation	2024-01-13	41/17910	0.0293643	0.207797	0.171235	1	EDN1	BP
icosanoid secretion	2024-01-13	42/17910	0.0300704	0.207797	0.171235	1	EDN1	BP
positive regulation of nitric oxide biosynthetic process	2024-01-13	42/17910	0.0300704	0.207797	0.171235	1	EDN1	BP
presynapse assembly	2024-01-13	42/17910	0.0300704	0.207797	0.171235	1	NLGN4Y	BP
regulation of systemic arterial blood pressure mediated by a chemical signal	2024-01-13	43/17910	0.0307761	0.207797	0.171235	1	EDN1	BP
positive regulation of cardiac muscle hypertrophy	2024-01-13	43/17910	0.0307761	0.207797	0.171235	1	EDN1	BP
response to nicotine	2024-01-13	43/17910	0.0307761	0.207797	0.171235	1	EDN1	BP
icosanoid transport	2024-01-13	43/17910	0.0307761	0.207797	0.171235	1	EDN1	BP
fatty acid derivative transport	2024-01-13	43/17910	0.0307761	0.207797	0.171235	1	EDN1	BP
positive regulation of nitric oxide metabolic process	2024-01-13	43/17910	0.0307761	0.207797	0.171235	1	EDN1	BP
positive regulation of muscle hypertrophy	2024-01-13	44/17910	0.0314813	0.209409	0.172564	1	EDN1	BP
regulation of granulocyte chemotaxis	2024-01-13	44/17910	0.0314813	0.209409	0.172564	1	EDN1	BP
polysome	2024-01-12	60/18675	0.0378911	0.209434	0.171466	1	RPS4Y1	CC
small ribosomal subunit	2024-01-12	67/18675	0.042225	0.209434	0.171466	1	RPS4Y1	CC
rough endoplasmic reticulum	2024-01-12	74/18675	0.0465409	0.209434	0.171466	1	EDN1	CC
GABA-ergic synapse	2024-01-12	74/18675	0.0465409	0.209434	0.171466	1	NLGN4Y	CC
presynapse organization	2024-01-13	45/17910	0.032186	0.212145	0.174819	1	NLGN4Y	BP
sodium ion homeostasis	2024-01-13	46/17910	0.0328903	0.212145	0.174819	1	EDN1	BP
positive regulation of cytokine-mediated signaling pathway	2024-01-13	47/17910	0.0335941	0.212145	0.174819	1	EDN1	BP
positive regulation of mitotic nuclear division	2024-01-13	48/17910	0.0342974	0.212145	0.174819	1	EDN1	BP
positive regulation of muscle contraction	2024-01-13	48/17910	0.0342974	0.212145	0.174819	1	EDN1	BP
negative regulation of blood coagulation	2024-01-13	49/17910	0.0350002	0.212145	0.174819	1	EDN1	BP
positive regulation of cardiac muscle tissue growth	2024-01-13	49/17910	0.0350002	0.212145	0.174819	1	EDN1	BP
positive regulation of anion transport	2024-01-13	49/17910	0.0350002	0.212145	0.174819	1	EDN1	BP
positive regulation of vascular smooth muscle cell proliferation	2024-01-13	49/17910	0.0350002	0.212145	0.174819	1	EDN1	BP
social behavior	2024-01-13	50/17910	0.0357026	0.212145	0.174819	1	NLGN4Y	BP
intraspecies interaction between organisms	2024-01-13	50/17910	0.0357026	0.212145	0.174819	1	NLGN4Y	BP
negative regulation of hemostasis	2024-01-13	50/17910	0.0357026	0.212145	0.174819	1	EDN1	BP
regulation of cardiac muscle cell differentiation	2024-01-13	50/17910	0.0357026	0.212145	0.174819	1	EDN1	BP
regulation of gene expression	2024-07-13	4819/17910	0.0357956	0.212145	0.174819	7	XIST/EDN1/UTY/ZFY/KDM5D/RPS4Y1/USP9Y	BP
histone modification	2024-02-13	420/17910	0.0360749	0.212145	0.174819	2	UTY/KDM5D	BP
myofibril assembly	2024-01-13	51/17910	0.0364045	0.212145	0.174819	1	EDN1	BP
chemokine-mediated signaling pathway	2024-01-13	51/17910	0.0364045	0.212145	0.174819	1	EDN1	BP
inositol phosphate-mediated signaling	2024-01-13	52/17910	0.0371059	0.212145	0.174819	1	EDN1	BP
positive regulation of oxidoreductase activity	2024-01-13	52/17910	0.0371059	0.212145	0.174819	1	EDN1	BP
regulation of vasoconstriction	2024-01-13	53/17910	0.0378069	0.212145	0.174819	1	EDN1	BP
icosanoid biosynthetic process	2024-01-13	53/17910	0.0378069	0.212145	0.174819	1	EDN1	BP
negative regulation of coagulation	2024-01-13	53/17910	0.0378069	0.212145	0.174819	1	EDN1	BP
positive regulation of heart growth	2024-01-13	53/17910	0.0378069	0.212145	0.174819	1	EDN1	BP
cellular protein metabolic process	2024-07-13	4871/17910	0.0378538	0.212145	0.174819	7	EDN1/CNDP1/UTY/EIF1AY/KDM5D/RPS4Y1/USP9Y	BP
covalent chromatin modification	2024-02-13	433/17910	0.0381428	0.212145	0.174819	2	UTY/KDM5D	BP
unsaturated fatty acid biosynthetic process	2024-01-13	54/17910	0.0385074	0.212145	0.174819	1	EDN1	BP
positive regulation of response to cytokine stimulus	2024-01-13	54/17910	0.0385074	0.212145	0.174819	1	EDN1	BP
cellular response to glucocorticoid stimulus	2024-01-13	54/17910	0.0385074	0.212145	0.174819	1	EDN1	BP
steroid hormone receptor binding	2024-01-12	88/16967	0.0605125	0.213441	0.168506	1	KDM5D	MF
exopeptidase activity	2024-01-12	97/16967	0.0665081	0.213441	0.168506	1	CNDP1	MF
signaling receptor binding	2024-03-12	1386/16967	0.0685392	0.213441	0.168506	3	EDN1/KDM5D/NPY	MF
hormone activity	2024-01-12	103/16967	0.0704857	0.213441	0.168506	1	EDN1	MF
ion channel regulator activity	2024-01-12	104/16967	0.0711471	0.213441	0.168506	1	NPY	MF
regulation of anatomical structure size	2024-02-13	442/17910	0.0396013	0.216841	0.178689	2	EDN1/TMSB4Y	BP
cellular response to fatty acid	2024-01-13	56/17910	0.0399069	0.21719	0.178976	1	EDN1	BP
regulation of organic acid transport	2024-01-13	57/17910	0.040606	0.217869	0.179536	1	EDN1	BP
positive regulation of reactive oxygen species biosynthetic process	2024-01-13	57/17910	0.040606	0.217869	0.179536	1	EDN1	BP
androgen receptor signaling pathway	2024-01-13	58/17910	0.0413046	0.217869	0.179536	1	KDM5D	BP
positive regulation of lipid transport	2024-01-13	58/17910	0.0413046	0.217869	0.179536	1	EDN1	BP
cellular response to corticosteroid stimulus	2024-01-13	58/17910	0.0413046	0.217869	0.179536	1	EDN1	BP
negative regulation of muscle cell apoptotic process	2024-01-13	59/17910	0.0420027	0.217869	0.179536	1	EDN1	BP
regulation of smooth muscle contraction	2024-01-13	60/17910	0.0427004	0.217869	0.179536	1	EDN1	BP
neutrophil chemotaxis	2024-01-13	60/17910	0.0427004	0.217869	0.179536	1	EDN1	BP
positive regulation of nuclear division	2024-01-13	60/17910	0.0427004	0.217869	0.179536	1	EDN1	BP
response to chemokine	2024-01-13	60/17910	0.0427004	0.217869	0.179536	1	EDN1	BP
cellular response to chemokine	2024-01-13	60/17910	0.0427004	0.217869	0.179536	1	EDN1	BP
neural crest cell development	2024-01-13	61/17910	0.0433976	0.218938	0.180417	1	EDN1	BP
negative regulation of hormone secretion	2024-01-13	61/17910	0.0433976	0.218938	0.180417	1	EDN1	BP
respiratory gaseous exchange	2024-01-13	62/17910	0.0440943	0.219424	0.180817	1	EDN1	BP
regulation of cytoskeleton organization	2024-02-13	471/17910	0.0444464	0.219424	0.180817	2	EDN1/TMSB4Y	BP
positive regulation of cardiac muscle tissue development	2024-01-13	63/17910	0.0447905	0.219424	0.180817	1	EDN1	BP
cellular response to calcium ion	2024-01-13	63/17910	0.0447905	0.219424	0.180817	1	EDN1	BP
excretion	2024-01-13	64/17910	0.0454863	0.219424	0.180817	1	EDN1	BP
positive regulation of organ growth	2024-01-13	64/17910	0.0454863	0.219424	0.180817	1	EDN1	BP
superoxide metabolic process	2024-01-13	65/17910	0.0461817	0.219424	0.180817	1	EDN1	BP
mesenchymal cell development	2024-01-13	65/17910	0.0461817	0.219424	0.180817	1	EDN1	BP
response to activity	2024-01-13	65/17910	0.0461817	0.219424	0.180817	1	EDN1	BP
regulation of nitric oxide biosynthetic process	2024-01-13	65/17910	0.0461817	0.219424	0.180817	1	EDN1	BP
stem cell development	2024-01-13	65/17910	0.0461817	0.219424	0.180817	1	EDN1	BP
nucleolus	2024-03-12	1369/18675	0.0524778	0.220407	0.18045	3	ZFY/KDM5D/SNORA72	CC
regulation of cardiocyte differentiation	2024-01-13	66/17910	0.0468765	0.221553	0.182572	1	EDN1	BP
oxidoreductase activity	2024-02-12	662/16967	0.0774512	0.223059	0.176099	2	UTY/KDM5D	MF
multi-organism behavior	2024-01-13	67/17910	0.0475709	0.223658	0.184306	1	NLGN4Y	BP
positive regulation of blood circulation	2024-01-13	68/17910	0.0482648	0.225739	0.186021	1	EDN1	BP
positive regulation of striated muscle cell differentiation	2024-01-13	69/17910	0.0489583	0.227795	0.187716	1	EDN1	BP
phospholipase C-activating G protein-coupled receptor signaling pathway	2024-01-13	70/17910	0.0496512	0.228465	0.188267	1	EDN1	BP
neural crest cell differentiation	2024-01-13	70/17910	0.0496512	0.228465	0.188267	1	EDN1	BP
vasoconstriction	2024-01-13	71/17910	0.0503438	0.228465	0.188267	1	EDN1	BP
positive regulation of JUN kinase activity	2024-01-13	71/17910	0.0503438	0.228465	0.188267	1	EDN1	BP
adenylate cyclase-inhibiting G protein-coupled receptor signaling pathway	2024-01-13	72/17910	0.0510358	0.228465	0.188267	1	EDN1	BP
positive regulation of organelle assembly	2024-01-13	72/17910	0.0510358	0.228465	0.188267	1	EDN1	BP
neutrophil migration	2024-01-13	72/17910	0.0510358	0.228465	0.188267	1	EDN1	BP
negative regulation of wound healing	2024-01-13	73/17910	0.0517274	0.228465	0.188267	1	EDN1	BP
regulation of blood coagulation	2024-01-13	74/17910	0.0524185	0.228465	0.188267	1	EDN1	BP
regulation of hemostasis	2024-01-13	75/17910	0.0531092	0.228465	0.188267	1	EDN1	BP
positive regulation of NIK/NF-kappaB signaling	2024-01-13	75/17910	0.0531092	0.228465	0.188267	1	EDN1	BP
blood circulation	2024-02-13	523/17910	0.0536655	0.228465	0.188267	2	EDN1/NPY	BP
nitric oxide biosynthetic process	2024-01-13	76/17910	0.0537994	0.228465	0.188267	1	EDN1	BP
regulation of pH	2024-01-13	76/17910	0.0537994	0.228465	0.188267	1	EDN1	BP
regulation of cardiac muscle hypertrophy	2024-01-13	76/17910	0.0537994	0.228465	0.188267	1	EDN1	BP
central nervous system neuron development	2024-01-13	76/17910	0.0537994	0.228465	0.188267	1	NPY	BP
regulation of intracellular steroid hormone receptor signaling pathway	2024-01-13	77/17910	0.0544891	0.228465	0.188267	1	KDM5D	BP
regulation of glucose transmembrane transport	2024-01-13	78/17910	0.0551784	0.228465	0.188267	1	EDN1	BP
cardiac muscle cell development	2024-01-13	78/17910	0.0551784	0.228465	0.188267	1	EDN1	BP
positive regulation of lipid localization	2024-01-13	78/17910	0.0551784	0.228465	0.188267	1	EDN1	BP
circulatory system process	2024-02-13	532/17910	0.0553272	0.228465	0.188267	2	EDN1/NPY	BP
cellular response to organic cyclic compound	2024-02-13	532/17910	0.0553272	0.228465	0.188267	2	EDN1/KDM5D	BP
regulation of muscle hypertrophy	2024-01-13	79/17910	0.0558672	0.228465	0.188267	1	EDN1	BP
regulation of coagulation	2024-01-13	79/17910	0.0558672	0.228465	0.188267	1	EDN1	BP
regulation of cardiac muscle tissue growth	2024-01-13	79/17910	0.0558672	0.228465	0.188267	1	EDN1	BP
negative regulation of blood vessel diameter	2024-01-13	79/17910	0.0558672	0.228465	0.188267	1	EDN1	BP
endocrine process	2024-01-13	80/17910	0.0565555	0.228465	0.188267	1	EDN1	BP
positive regulation of animal organ morphogenesis	2024-01-13	80/17910	0.0565555	0.228465	0.188267	1	EDN1	BP
positive regulation of leukocyte chemotaxis	2024-01-13	81/17910	0.0572434	0.228465	0.188267	1	EDN1	BP
ammonium transport	2024-01-13	81/17910	0.0572434	0.228465	0.188267	1	EDN1	BP
nitric oxide metabolic process	2024-01-13	81/17910	0.0572434	0.228465	0.188267	1	EDN1	BP
membrane depolarization	2024-01-13	81/17910	0.0572434	0.228465	0.188267	1	EDN1	BP
regulation of systemic arterial blood pressure	2024-01-13	83/17910	0.0586177	0.229239	0.188905	1	EDN1	BP
supramolecular fiber organization	2024-02-13	553/17910	0.059277	0.229239	0.188905	2	EDN1/TMSB4Y	BP
cardiac cell development	2024-01-13	84/17910	0.0593042	0.229239	0.188905	1	EDN1	BP
regulation of heart growth	2024-01-13	84/17910	0.0593042	0.229239	0.188905	1	EDN1	BP
granulocyte chemotaxis	2024-01-13	84/17910	0.0593042	0.229239	0.188905	1	EDN1	BP
reactive nitrogen species metabolic process	2024-01-13	84/17910	0.0593042	0.229239	0.188905	1	EDN1	BP
regulation of JUN kinase activity	2024-01-13	85/17910	0.0599902	0.229239	0.188905	1	EDN1	BP
positive regulation of striated muscle tissue development	2024-01-13	85/17910	0.0599902	0.229239	0.188905	1	EDN1	BP
positive regulation of muscle organ development	2024-01-13	85/17910	0.0599902	0.229239	0.188905	1	EDN1	BP
response to fatty acid	2024-01-13	85/17910	0.0599902	0.229239	0.188905	1	EDN1	BP
actin cytoskeleton organization	2024-02-13	559/17910	0.0604238	0.229902	0.189452	2	EDN1/TMSB4Y	BP
positive regulation of muscle tissue development	2024-01-13	86/17910	0.0606758	0.229902	0.189452	1	EDN1	BP
negative regulation of response to wounding	2024-01-13	87/17910	0.0613609	0.231521	0.190786	1	EDN1	BP
channel regulator activity	2024-01-12	127/16967	0.0862412	0.231713	0.182931	1	NPY	MF
helicase activity	2024-01-12	128/16967	0.0868923	0.231713	0.182931	1	DDX3Y	MF
regulation of vascular smooth muscle cell proliferation	2024-01-13	88/17910	0.0620455	0.232154	0.191307	1	EDN1	BP
vascular smooth muscle cell proliferation	2024-01-13	88/17910	0.0620455	0.232154	0.191307	1	EDN1	BP
dorsal/ventral pattern formation	2024-01-13	89/17910	0.0627297	0.23374	0.192614	1	EDN1	BP
cytosolic ribosome	2024-01-12	95/18675	0.0593819	0.233816	0.191428	1	RPS4Y1	CC
fatty acid transport	2024-01-13	90/17910	0.0634134	0.234019	0.192844	1	EDN1	BP
cellular response to lipid	2024-02-13	575/17910	0.0635207	0.234019	0.192844	2	EDN1/KDM5D	BP
cellular response to endogenous stimulus	2024-03-13	1305/17910	0.0636621	0.234019	0.192844	3	EDN1/KDM5D/USP9Y	BP
cellular component assembly involved in morphogenesis	2024-01-13	91/17910	0.0640967	0.234019	0.192844	1	EDN1	BP
behavior	2024-02-13	578/17910	0.0641076	0.234019	0.192844	2	NLGN4Y/NPY	BP
regulation of anion transport	2024-01-13	93/17910	0.0654618	0.236943	0.195254	1	EDN1	BP
regulation of signaling receptor activity	2024-02-13	588/17910	0.0660778	0.236943	0.195254	2	EDN1/NPY	BP
regulation of actomyosin structure organization	2024-01-13	94/17910	0.0661437	0.236943	0.195254	1	EDN1	BP
chemical synaptic transmission	2024-02-13	591/17910	0.066673	0.236943	0.195254	2	EDN1/NPY	BP
anterograde trans-synaptic signaling	2024-02-13	591/17910	0.066673	0.236943	0.195254	2	EDN1/NPY	BP
body fluid secretion	2024-01-13	95/17910	0.0668251	0.236943	0.195254	1	EDN1	BP
regulation of muscle cell apoptotic process	2024-01-13	96/17910	0.0675061	0.236943	0.195254	1	EDN1	BP
response to antineoplastic agent	2024-01-13	96/17910	0.0675061	0.236943	0.195254	1	EDN1	BP
fatty acid derivative biosynthetic process	2024-01-13	96/17910	0.0675061	0.236943	0.195254	1	EDN1	BP
trans-synaptic signaling	2024-02-13	596/17910	0.0676692	0.236943	0.195254	2	EDN1/NPY	BP
synaptic signaling	2024-02-13	601/17910	0.0686706	0.236943	0.195254	2	EDN1/NPY	BP
regulation of heart rate	2024-01-13	98/17910	0.0688666	0.236943	0.195254	1	EDN1	BP
feeding behavior	2024-01-13	98/17910	0.0688666	0.236943	0.195254	1	NPY	BP
unsaturated fatty acid metabolic process	2024-01-13	98/17910	0.0688666	0.236943	0.195254	1	EDN1	BP
neurotransmitter biosynthetic process	2024-01-13	98/17910	0.0688666	0.236943	0.195254	1	EDN1	BP
nuclear hormone receptor binding	2024-01-12	147/16967	0.0991833	0.23758	0.187563	1	KDM5D	MF
cysteine-type peptidase activity	2024-01-12	148/16967	0.099826	0.23758	0.187563	1	USP9Y	MF
metallopeptidase activity	2024-01-12	153/16967	0.103033	0.23758	0.187563	1	CNDP1	MF
cytokine activity	2024-01-12	154/16967	0.103673	0.23758	0.187563	1	EDN1	MF
structural constituent of ribosome	2024-01-12	157/16967	0.105591	0.23758	0.187563	1	RPS4Y1	MF
muscle cell apoptotic process	2024-01-13	100/17910	0.0702253	0.237581	0.19578	1	EDN1	BP
granulocyte migration	2024-01-13	100/17910	0.0702253	0.237581	0.19578	1	EDN1	BP
sensory perception of pain	2024-01-13	101/17910	0.070904	0.237581	0.19578	1	EDN1	BP
positive regulation of smooth muscle cell proliferation	2024-01-13	101/17910	0.070904	0.237581	0.19578	1	EDN1	BP
regulation of cardiac muscle tissue development	2024-01-13	101/17910	0.070904	0.237581	0.19578	1	EDN1	BP
regulation of reactive oxygen species biosynthetic process	2024-01-13	101/17910	0.070904	0.237581	0.19578	1	EDN1	BP
positive regulation of reactive oxygen species metabolic process	2024-01-13	101/17910	0.070904	0.237581	0.19578	1	EDN1	BP
icosanoid metabolic process	2024-01-13	102/17910	0.0715822	0.238962	0.196918	1	EDN1	BP
SRP-dependent cotranslational protein targeting to membrane	2024-01-13	103/17910	0.07226	0.239974	0.197752	1	RPS4Y1	BP
regulation of leukocyte chemotaxis	2024-01-13	105/17910	0.0736141	0.239974	0.197752	1	EDN1	BP
smooth muscle contraction	2024-01-13	105/17910	0.0736141	0.239974	0.197752	1	EDN1	BP
regulation of oxidoreductase activity	2024-01-13	105/17910	0.0736141	0.239974	0.197752	1	EDN1	BP
columnar/cuboidal epithelial cell differentiation	2024-01-13	106/17910	0.0742905	0.239974	0.197752	1	NPY	BP
cotranslational protein targeting to membrane	2024-01-13	106/17910	0.0742905	0.239974	0.197752	1	RPS4Y1	BP
response to amino acid	2024-01-13	106/17910	0.0742905	0.239974	0.197752	1	EDN1	BP
regulation of muscle adaptation	2024-01-13	106/17910	0.0742905	0.239974	0.197752	1	EDN1	BP
cardiac muscle tissue growth	2024-01-13	106/17910	0.0742905	0.239974	0.197752	1	EDN1	BP
glucose transmembrane transport	2024-01-13	107/17910	0.0749664	0.24129	0.198836	1	EDN1	BP
cardiac muscle hypertrophy	2024-01-13	108/17910	0.0756419	0.241731	0.199199	1	EDN1	BP
protein targeting to ER	2024-01-13	108/17910	0.0756419	0.241731	0.199199	1	RPS4Y1	BP
striated muscle hypertrophy	2024-01-13	111/17910	0.0776656	0.243421	0.200592	1	EDN1	BP
regulation of organ growth	2024-01-13	111/17910	0.0776656	0.243421	0.200592	1	EDN1	BP
positive regulation of muscle cell differentiation	2024-01-13	111/17910	0.0776656	0.243421	0.200592	1	EDN1	BP
cellular response to hormone stimulus	2024-02-13	646/17910	0.0779106	0.243421	0.200592	2	EDN1/KDM5D	BP
hexose transmembrane transport	2024-01-13	112/17910	0.0783392	0.243421	0.200592	1	EDN1	BP
cerebral cortex development	2024-01-13	112/17910	0.0783392	0.243421	0.200592	1	NPY	BP
heart growth	2024-01-13	112/17910	0.0783392	0.243421	0.200592	1	EDN1	BP
establishment of protein localization to endoplasmic reticulum	2024-01-13	112/17910	0.0783392	0.243421	0.200592	1	RPS4Y1	BP
muscle hypertrophy	2024-01-13	113/17910	0.0790124	0.243825	0.200925	1	EDN1	BP
acid secretion	2024-01-13	113/17910	0.0790124	0.243825	0.200925	1	EDN1	BP
monosaccharide transmembrane transport	2024-01-13	114/17910	0.0796852	0.244223	0.201253	1	EDN1	BP
regulation of NIK/NF-kappaB signaling	2024-01-13	114/17910	0.0796852	0.244223	0.201253	1	EDN1	BP
ear morphogenesis	2024-01-13	115/17910	0.0803575	0.244614	0.201575	1	EDN1	BP
regulation of striated muscle cell differentiation	2024-01-13	115/17910	0.0803575	0.244614	0.201575	1	EDN1	BP
carbohydrate transmembrane transport	2024-01-13	116/17910	0.0810293	0.245145	0.202013	1	EDN1	BP
actin filament-based process	2024-02-13	661/17910	0.0810781	0.245145	0.202013	2	EDN1/TMSB4Y	BP
nuclear-transcribed mRNA catabolic process, nonsense-mediated decay	2024-01-13	118/17910	0.0823716	0.247988	0.204356	1	RPS4Y1	BP
translation	2024-02-13	668/17910	0.0825708	0.247988	0.204356	2	EIF1AY/RPS4Y1	BP
hormone receptor binding	2024-01-12	170/16967	0.113859	0.24842	0.196121	1	KDM5D	MF
renal system process	2024-01-13	120/17910	0.0837121	0.248781	0.205008	1	EDN1	BP
cellular response to growth factor stimulus	2024-02-13	674/17910	0.0838573	0.248781	0.205008	2	EDN1/USP9Y	BP
positive regulation of leukocyte migration	2024-01-13	121/17910	0.0843817	0.248781	0.205008	1	EDN1	BP
muscle adaptation	2024-01-13	121/17910	0.0843817	0.248781	0.205008	1	EDN1	BP
cardiac muscle cell differentiation	2024-01-13	121/17910	0.0843817	0.248781	0.205008	1	EDN1	BP
regulation of lipid transport	2024-01-13	122/17910	0.0850508	0.248781	0.205008	1	EDN1	BP
monovalent inorganic cation homeostasis	2024-01-13	122/17910	0.0850508	0.248781	0.205008	1	EDN1	BP
reactive oxygen species biosynthetic process	2024-01-13	122/17910	0.0850508	0.248781	0.205008	1	EDN1	BP
positive regulation of JNK cascade	2024-01-13	124/17910	0.0863877	0.250564	0.206478	1	EDN1	BP
regulation of transcription by RNA polymerase II	2024-04-13	2420/17910	0.0870546	0.250564	0.206478	4	EDN1/ZFY/KDM5D/USP9Y	BP
regulation of tube diameter	2024-01-13	125/17910	0.0870555	0.250564	0.206478	1	EDN1	BP
positive regulation of hormone secretion	2024-01-13	125/17910	0.0870555	0.250564	0.206478	1	EDN1	BP
regulation of blood vessel diameter	2024-01-13	125/17910	0.0870555	0.250564	0.206478	1	EDN1	BP
odontogenesis	2024-01-13	126/17910	0.0877228	0.250797	0.20667	1	EDN1	BP
response to calcium ion	2024-01-13	126/17910	0.0877228	0.250797	0.20667	1	EDN1	BP
peptide biosynthetic process	2024-02-13	693/17910	0.0879743	0.250797	0.20667	2	EIF1AY/RPS4Y1	BP
intracellular steroid hormone receptor signaling pathway	2024-01-13	128/17910	0.0890561	0.252279	0.207891	1	KDM5D	BP
protein localization to endoplasmic reticulum	2024-01-13	128/17910	0.0890561	0.252279	0.207891	1	RPS4Y1	BP
positive regulation of endothelial cell migration	2024-01-13	129/17910	0.0897221	0.253366	0.208787	1	EDN1	BP
response to growth factor	2024-02-13	704/17910	0.090387	0.25365	0.209021	2	EDN1/USP9Y	BP
positive regulation of chemotaxis	2024-01-13	130/17910	0.0903876	0.25365	0.209021	1	EDN1	BP
digestive tract development	2024-01-13	132/17910	0.0917173	0.256302	0.211207	1	NPY	BP
regulation of blood vessel size	2024-01-13	133/17910	0.0923814	0.256302	0.211207	1	EDN1	BP
cellular macromolecule biosynthetic process	2024-06-13	4634/17910	0.092412	0.256302	0.211207	6	EDN1/EIF1AY/ZFY/KDM5D/RPS4Y1/USP9Y	BP
BMP signaling pathway	2024-01-13	134/17910	0.0930452	0.256302	0.211207	1	USP9Y	BP
regulation of neurological system process	2024-01-13	134/17910	0.0930452	0.256302	0.211207	1	EDN1	BP
regulation of tube size	2024-01-13	134/17910	0.0930452	0.256302	0.211207	1	EDN1	BP
chromatin organization	2024-02-13	722/17910	0.0943798	0.259184	0.213581	2	UTY/KDM5D	BP
monocarboxylic acid transport	2024-01-13	137/17910	0.0950337	0.259393	0.213754	1	EDN1	BP
adult behavior	2024-01-13	137/17910	0.0950337	0.259393	0.213754	1	NPY	BP
multi-organism process	2024-04-13	2496/17910	0.0953625	0.259502	0.213843	4	EDN1/RPS4Y1/NLGN4Y/USP9Y	BP
phosphatidylinositol 3-kinase signaling	2024-01-13	138/17910	0.0956956	0.259621	0.213942	1	EDN1	BP
response to glucocorticoid	2024-01-13	139/17910	0.0963571	0.260628	0.214772	1	EDN1	BP
response to endogenous stimulus	2024-03-13	1560/17910	0.0975776	0.263137	0.216839	3	EDN1/KDM5D/USP9Y	BP
nucleic acid binding	2024-05-12	3955/16967	0.124684	0.264036	0.208449	5	EIF1AY/ZFY/KDM5D/RPS4Y1/DDX3Y	MF
catalytic activity, acting on a protein	2024-03-12	1837/16967	0.132795	0.264204	0.208582	3	CNDP1/KDM5D/USP9Y	MF
RNA binding	2024-03-12	1850/16967	0.134915	0.264204	0.208582	3	EIF1AY/RPS4Y1/DDX3Y	MF
G protein-coupled receptor binding	2024-01-12	205/16967	0.135771	0.264204	0.208582	1	EDN1	MF
learning	2024-01-13	142/17910	0.0983389	0.264396	0.217877	1	NLGN4Y	BP
digestive system development	2024-01-13	143/17910	0.0989986	0.264585	0.218033	1	NPY	BP
regulation of wound healing	2024-01-13	143/17910	0.0989986	0.264585	0.218033	1	EDN1	BP
fatty acid biosynthetic process	2024-01-13	144/17910	0.0996578	0.264717	0.218141	1	EDN1	BP
neurotransmitter metabolic process	2024-01-13	145/17910	0.100317	0.264717	0.218141	1	EDN1	BP
striated muscle cell development	2024-01-13	145/17910	0.100317	0.264717	0.218141	1	EDN1	BP
cellular nitrogen compound biosynthetic process	2024-06-13	4735/17910	0.100921	0.264717	0.218141	6	EDN1/EIF1AY/ZFY/KDM5D/RPS4Y1/USP9Y	BP
branching morphogenesis of an epithelial tube	2024-01-13	146/17910	0.100975	0.264717	0.218141	1	EDN1	BP
regulation of actin polymerization or depolymerization	2024-01-13	147/17910	0.101633	0.264717	0.218141	1	TMSB4Y	BP
response to BMP	2024-01-13	147/17910	0.101633	0.264717	0.218141	1	USP9Y	BP
cellular response to BMP stimulus	2024-01-13	147/17910	0.101633	0.264717	0.218141	1	USP9Y	BP
regulation of G protein-coupled receptor signaling pathway	2024-01-13	148/17910	0.10229	0.264717	0.218141	1	EDN1	BP
carbohydrate transport	2024-01-13	148/17910	0.10229	0.264717	0.218141	1	EDN1	BP
regulation of actin filament length	2024-01-13	148/17910	0.10229	0.264717	0.218141	1	TMSB4Y	BP
regulation of striated muscle tissue development	2024-01-13	149/17910	0.102947	0.265652	0.218911	1	EDN1	BP
regulation of mitotic nuclear division	2024-01-13	150/17910	0.103604	0.266021	0.219216	1	EDN1	BP
regulation of lipid localization	2024-01-13	151/17910	0.10426	0.266021	0.219216	1	EDN1	BP
regulation of muscle tissue development	2024-01-13	152/17910	0.104916	0.266021	0.219216	1	EDN1	BP
transcription by RNA polymerase II	2024-04-13	2581/17910	0.105128	0.266021	0.219216	4	EDN1/ZFY/KDM5D/USP9Y	BP
regulation of muscle organ development	2024-01-13	153/17910	0.105571	0.266021	0.219216	1	EDN1	BP
cellular response to interferon-gamma	2024-01-13	153/17910	0.105571	0.266021	0.219216	1	EDN1	BP
regulation of cell size	2024-01-13	154/17910	0.106226	0.266021	0.219216	1	EDN1	BP
cardiocyte differentiation	2024-01-13	154/17910	0.106226	0.266021	0.219216	1	EDN1	BP
positive regulation of mitotic cell cycle	2024-01-13	154/17910	0.106226	0.266021	0.219216	1	EDN1	BP
fatty acid derivative metabolic process	2024-01-13	154/17910	0.106226	0.266021	0.219216	1	EDN1	BP
response to corticosteroid	2024-01-13	155/17910	0.10688	0.266021	0.219216	1	EDN1	BP
positive regulation of stress-activated MAPK cascade	2024-01-13	155/17910	0.10688	0.266021	0.219216	1	EDN1	BP
macromolecule biosynthetic process	2024-06-13	4806/17910	0.10718	0.266021	0.219216	6	EDN1/EIF1AY/ZFY/KDM5D/RPS4Y1/USP9Y	BP
positive regulation of stress-activated protein kinase signaling cascade	2024-01-13	156/17910	0.107534	0.266021	0.219216	1	EDN1	BP
cellular response to interleukin-1	2024-01-13	156/17910	0.107534	0.266021	0.219216	1	EDN1	BP
muscle cell development	2024-01-13	159/17910	0.109493	0.270124	0.222596	1	EDN1	BP
phosphatidylinositol-mediated signaling	2024-01-13	160/17910	0.110146	0.270988	0.223309	1	EDN1	BP
vascular process in circulatory system	2024-01-13	161/17910	0.110797	0.271847	0.224016	1	EDN1	BP
adenylate cyclase-modulating G protein-coupled receptor signaling pathway	2024-01-13	162/17910	0.111449	0.272176	0.224287	1	EDN1	BP
actomyosin structure organization	2024-01-13	163/17910	0.112099	0.272176	0.224287	1	EDN1	BP
inositol lipid-mediated signaling	2024-01-13	163/17910	0.112099	0.272176	0.224287	1	EDN1	BP
multicellular organismal reproductive process	2024-02-13	801/17910	0.112518	0.272176	0.224287	2	EDN1/USP9Y	BP
RNA metabolic process	2024-06-13	4867/17910	0.11274	0.272176	0.224287	6	EDN1/ZFY/KDM5D/RPS4Y1/USP9Y/SNORA72	BP
regulation of muscle contraction	2024-01-13	164/17910	0.11275	0.272176	0.224287	1	EDN1	BP
pallium development	2024-01-13	166/17910	0.114049	0.272917	0.224898	1	NPY	BP
positive regulation of cell growth	2024-01-13	166/17910	0.114049	0.272917	0.224898	1	EDN1	BP
protein targeting to membrane	2024-01-13	167/17910	0.114698	0.272917	0.224898	1	RPS4Y1	BP
cellular response to metal ion	2024-01-13	167/17910	0.114698	0.272917	0.224898	1	EDN1	BP
peptide metabolic process	2024-02-13	811/17910	0.11488	0.272917	0.224898	2	EIF1AY/RPS4Y1	BP
multicellular organism reproduction	2024-02-13	811/17910	0.11488	0.272917	0.224898	2	EDN1/USP9Y	BP
regulation of JNK cascade	2024-01-13	169/17910	0.115995	0.273748	0.225583	1	EDN1	BP
regulation of cytokine-mediated signaling pathway	2024-01-13	170/17910	0.116643	0.273748	0.225583	1	EDN1	BP
actin polymerization or depolymerization	2024-01-13	170/17910	0.116643	0.273748	0.225583	1	TMSB4Y	BP
myeloid leukocyte migration	2024-01-13	170/17910	0.116643	0.273748	0.225583	1	EDN1	BP
amide biosynthetic process	2024-02-13	822/17910	0.117495	0.273748	0.225583	2	EIF1AY/RPS4Y1	BP
synapse assembly	2024-01-13	172/17910	0.117937	0.273748	0.225583	1	NLGN4Y	BP
regulation of smooth muscle cell proliferation	2024-01-13	172/17910	0.117937	0.273748	0.225583	1	EDN1	BP
regulation of nuclear division	2024-01-13	172/17910	0.117937	0.273748	0.225583	1	EDN1	BP
positive regulation of epithelial cell migration	2024-01-13	173/17910	0.118584	0.273748	0.225583	1	EDN1	BP
response to interferon-gamma	2024-01-13	173/17910	0.118584	0.273748	0.225583	1	EDN1	BP
regulation of response to wounding	2024-01-13	173/17910	0.118584	0.273748	0.225583	1	EDN1	BP
smooth muscle cell proliferation	2024-01-13	174/17910	0.11923	0.274534	0.226231	1	EDN1	BP
drug transport	2024-01-13	175/17910	0.119875	0.275315	0.226874	1	EDN1	BP
viral transcription	2024-01-13	177/17910	0.121165	0.276158	0.227569	1	RPS4Y1	BP
central nervous system neuron differentiation	2024-01-13	177/17910	0.121165	0.276158	0.227569	1	NPY	BP
receptor metabolic process	2024-01-13	177/17910	0.121165	0.276158	0.227569	1	EDN1	BP
morphogenesis of a branching epithelium	2024-01-13	178/17910	0.121809	0.276924	0.2282	1	EDN1	BP
organ growth	2024-01-13	179/17910	0.122453	0.276985	0.22825	1	EDN1	BP
NIK/NF-kappaB signaling	2024-01-13	179/17910	0.122453	0.276985	0.22825	1	EDN1	BP
steroid hormone mediated signaling pathway	2024-01-13	180/17910	0.123097	0.277741	0.228873	1	KDM5D	BP
cartilage development	2024-01-13	182/17910	0.124382	0.279283	0.230144	1	EDN1	BP
positive regulation of developmental growth	2024-01-13	183/17910	0.125024	0.279283	0.230144	1	EDN1	BP
regulation of response to cytokine stimulus	2024-01-13	183/17910	0.125024	0.279283	0.230144	1	EDN1	BP
response to interleukin-1	2024-01-13	183/17910	0.125024	0.279283	0.230144	1	EDN1	BP
transforming growth factor beta receptor signaling pathway	2024-01-13	184/17910	0.125666	0.279369	0.230215	1	USP9Y	BP
regulation of muscle cell differentiation	2024-01-13	185/17910	0.126307	0.279369	0.230215	1	EDN1	BP
regulation of organelle assembly	2024-01-13	185/17910	0.126307	0.279369	0.230215	1	EDN1	BP
positive regulation of supramolecular fiber organization	2024-01-13	185/17910	0.126307	0.279369	0.230215	1	EDN1	BP
regulation of leukocyte migration	2024-01-13	186/17910	0.126948	0.27941	0.230249	1	EDN1	BP
regulation of chemotaxis	2024-01-13	186/17910	0.126948	0.27941	0.230249	1	EDN1	BP
calcium-mediated signaling	2024-01-13	188/17910	0.128228	0.280851	0.231436	1	EDN1	BP
leukocyte chemotaxis	2024-01-13	188/17910	0.128228	0.280851	0.231436	1	EDN1	BP
regulation of response to external stimulus	2024-02-13	873/17910	0.129829	0.282979	0.23319	2	EDN1/NPY	BP
viral gene expression	2024-01-13	191/17910	0.130145	0.282979	0.23319	1	RPS4Y1	BP
response to ketone	2024-01-13	191/17910	0.130145	0.282979	0.23319	1	EDN1	BP
morphogenesis of a branching structure	2024-01-13	192/17910	0.130784	0.283587	0.233691	1	EDN1	BP
response to organic cyclic compound	2024-02-13	878/17910	0.131056	0.283587	0.233691	2	EDN1/KDM5D	BP
cellular response to inorganic substance	2024-01-13	194/17910	0.132059	0.284194	0.234191	1	EDN1	BP
regulation of reactive oxygen species metabolic process	2024-01-13	194/17910	0.132059	0.284194	0.234191	1	EDN1	BP
response to lipid	2024-02-13	883/17910	0.132286	0.284194	0.234191	2	EDN1/KDM5D	BP
nuclear-transcribed mRNA catabolic process	2024-01-13	197/17910	0.133968	0.28712	0.236602	1	RPS4Y1	BP
mesenchymal cell differentiation	2024-01-13	199/17910	0.135239	0.28845	0.237698	1	EDN1	BP
cellular response to acid chemical	2024-01-13	199/17910	0.135239	0.28845	0.237698	1	EDN1	BP
JNK cascade	2024-01-13	200/17910	0.135874	0.28845	0.237698	1	EDN1	BP
response to mechanical stimulus	2024-01-13	200/17910	0.135874	0.28845	0.237698	1	EDN1	BP
negative regulation of secretion by cell	2024-01-13	202/17910	0.137142	0.290456	0.239351	1	EDN1	BP
positive regulation of cytoskeleton organization	2024-01-13	205/17910	0.139041	0.293785	0.242095	1	EDN1	BP
response to hormone	2024-02-13	919/17910	0.141229	0.297707	0.245327	2	EDN1/KDM5D	BP
cellular response to hypoxia	2024-01-13	210/17910	0.142197	0.299047	0.246431	1	EDN1	BP
fibrillar center	2024-01-12	131/18675	0.0810268	0.300276	0.24584	1	KDM5D	CC
ear development	2024-01-13	212/17910	0.143457	0.300991	0.248033	1	EDN1	BP
hormone-mediated signaling pathway	2024-01-13	215/17910	0.145343	0.304238	0.250709	1	KDM5D	BP
developmental cell growth	2024-01-13	216/17910	0.145971	0.304842	0.251206	1	EDN1	BP
oxidation-reduction process	2024-02-13	944/17910	0.147524	0.30737	0.253289	2	UTY/KDM5D	BP
regulation of stress-activated MAPK cascade	2024-01-13	220/17910	0.148478	0.30793	0.253751	1	EDN1	BP
cellular response to decreased oxygen levels	2024-01-13	220/17910	0.148478	0.30793	0.253751	1	EDN1	BP
cardiac muscle tissue development	2024-01-13	221/17910	0.149104	0.308388	0.254128	1	EDN1	BP
osteoblast differentiation	2024-01-13	222/17910	0.149729	0.308388	0.254128	1	TMSB4Y	BP
regulation of stress-activated protein kinase signaling cascade	2024-01-13	222/17910	0.149729	0.308388	0.254128	1	EDN1	BP
multi-multicellular organism process	2024-01-13	225/17910	0.151603	0.311532	0.256719	1	EDN1	BP
negative regulation of secretion	2024-01-13	226/17910	0.152227	0.312099	0.257187	1	EDN1	BP
regulation of actin filament organization	2024-01-13	228/17910	0.153473	0.313937	0.258701	1	TMSB4Y	BP
response to reactive oxygen species	2024-01-13	230/17910	0.154717	0.315763	0.260206	1	EDN1	BP
regulation of endothelial cell migration	2024-01-13	231/17910	0.155338	0.316313	0.260659	1	EDN1	BP
multi-organism reproductive process	2024-02-13	980/17910	0.156702	0.318367	0.262352	2	EDN1/USP9Y	BP
stem cell differentiation	2024-01-13	237/17910	0.159059	0.320977	0.264502	1	EDN1	BP
cellular response to oxygen levels	2024-01-13	237/17910	0.159059	0.320977	0.264502	1	EDN1	BP
mitotic nuclear division	2024-01-13	237/17910	0.159059	0.320977	0.264502	1	EDN1	BP
hydrolase activity	2024-03-12	2052/16967	0.169503	0.321164	0.25355	3	CNDP1/DDX3Y/USP9Y	MF
neurotransmitter transport	2024-01-13	241/17910	0.161531	0.324507	0.267411	1	EDN1	BP
peptide hormone secretion	2024-01-13	241/17910	0.161531	0.324507	0.267411	1	EDN1	BP
cellular macromolecule catabolic process	2024-02-13	1003/17910	0.162631	0.324805	0.267656	2	RPS4Y1/USP9Y	BP
muscle cell proliferation	2024-01-13	243/17910	0.162764	0.324805	0.267656	1	EDN1	BP
connective tissue development	2024-01-13	243/17910	0.162764	0.324805	0.267656	1	EDN1	BP
nucleolar part	2024-01-12	151/18675	0.0928535	0.324987	0.266071	1	KDM5D	CC
telencephalon development	2024-01-13	246/17910	0.164611	0.327762	0.270093	1	NPY	BP
learning or memory	2024-01-13	247/17910	0.165226	0.328258	0.270502	1	NLGN4Y	BP
regulation of heart contraction	2024-01-13	249/17910	0.166454	0.329006	0.271119	1	EDN1	BP
positive regulation of MAP kinase activity	2024-01-13	250/17910	0.167068	0.329006	0.271119	1	EDN1	BP
sensory organ morphogenesis	2024-01-13	250/17910	0.167068	0.329006	0.271119	1	EDN1	BP
regulation of animal organ morphogenesis	2024-01-13	250/17910	0.167068	0.329006	0.271119	1	EDN1	BP
regulation of muscle system process	2024-01-13	251/17910	0.167681	0.329491	0.271518	1	EDN1	BP
cell chemotaxis	2024-01-13	253/17910	0.168906	0.331174	0.272905	1	EDN1	BP
regulation of hormone secretion	2024-01-13	254/17910	0.169518	0.331649	0.273297	1	EDN1	BP
positive regulation of cytosolic calcium ion concentration	2024-01-13	255/17910	0.170129	0.332122	0.273686	1	EDN1	BP
positive regulation of DNA-binding transcription factor activity	2024-01-13	257/17910	0.171351	0.333781	0.275054	1	EDN1	BP
mesenchyme development	2024-01-13	258/17910	0.171961	0.334245	0.275436	1	EDN1	BP
protein deubiquitination	2024-01-13	260/17910	0.17318	0.335888	0.276789	1	USP9Y	BP
striated muscle cell differentiation	2024-01-13	263/17910	0.175006	0.338255	0.278741	1	EDN1	BP
cellular amide metabolic process	2024-02-13	1051/17910	0.175155	0.338255	0.278741	2	EIF1AY/RPS4Y1	BP
positive regulation of ion transport	2024-01-13	266/17910	0.176828	0.339299	0.2796	1	EDN1	BP
positive regulation of growth	2024-01-13	266/17910	0.176828	0.339299	0.2796	1	EDN1	BP
cellular response to tumor necrosis factor	2024-01-13	266/17910	0.176828	0.339299	0.2796	1	EDN1	BP
reactive oxygen species metabolic process	2024-01-13	269/17910	0.178646	0.342057	0.281873	1	EDN1	BP
response to xenobiotic stimulus	2024-01-13	270/17910	0.179252	0.342185	0.281979	1	EDN1	BP
intracellular receptor signaling pathway	2024-01-13	271/17910	0.179857	0.342185	0.281979	1	KDM5D	BP
stress-activated MAPK cascade	2024-01-13	271/17910	0.179857	0.342185	0.281979	1	EDN1	BP
ribosomal subunit	2024-01-12	173/18675	0.105702	0.343222	0.281001	1	RPS4Y1	CC
clathrin-coated vesicle	2024-01-12	182/18675	0.110909	0.343222	0.281001	1	EDN1	CC
cytosolic part	2024-01-12	207/18675	0.12523	0.343222	0.281001	1	RPS4Y1	CC
nuclear lumen	2024-05-12	4454/18675	0.134755	0.343222	0.281001	5	UTY/ZFY/KDM5D/RPS4Y1/SNORA72	CC
intracellular non-membrane-bounded organelle	2024-05-12	4464/18675	0.135776	0.343222	0.281001	5	TMSB4Y/ZFY/KDM5D/RPS4Y1/SNORA72	CC
non-membrane-bounded organelle	2024-05-12	4473/18675	0.136698	0.343222	0.281001	5	TMSB4Y/ZFY/KDM5D/RPS4Y1/SNORA72	CC
ribosome	2024-01-12	252/18675	0.150476	0.343222	0.281001	1	RPS4Y1	CC
coated vesicle	2024-01-12	261/18675	0.155444	0.343222	0.281001	1	EDN1	CC
nucleoplasm	2024-04-12	3427/18675	0.163465	0.343222	0.281001	4	UTY/ZFY/KDM5D/RPS4Y1	CC
postsynaptic density	2024-01-12	290/18675	0.171272	0.343222	0.281001	1	NLGN4Y	CC
nuclear part	2024-05-12	4801/18675	0.172539	0.343222	0.281001	5	UTY/ZFY/KDM5D/RPS4Y1/SNORA72	CC
asymmetric synapse	2024-01-12	294/18675	0.173434	0.343222	0.281001	1	NLGN4Y	CC
postsynaptic membrane	2024-01-12	299/18675	0.176129	0.343222	0.281001	1	NLGN4Y	CC
endoplasmic reticulum lumen	2024-01-12	306/18675	0.179888	0.343222	0.281001	1	EDN1	CC
neuron to neuron synapse	2024-01-12	315/18675	0.184698	0.343222	0.281001	1	NLGN4Y	CC
postsynaptic specialization	2024-01-12	316/18675	0.185231	0.343222	0.281001	1	NLGN4Y	CC
protein modification by small protein removal	2024-01-13	273/17910	0.181065	0.343756	0.283273	1	USP9Y	BP
endothelial cell migration	2024-01-13	275/17910	0.182272	0.34459	0.28396	1	EDN1	BP
heart contraction	2024-01-13	275/17910	0.182272	0.34459	0.28396	1	EDN1	BP
embryonic organ morphogenesis	2024-01-13	276/17910	0.182875	0.345003	0.284301	1	EDN1	BP
stress-activated protein kinase signaling cascade	2024-01-13	278/17910	0.184079	0.346547	0.285573	1	EDN1	BP
G protein-coupled receptor signaling pathway	2024-02-13	1087/17910	0.184668	0.346928	0.285887	2	EDN1/NPY	BP
tube development	2024-02-13	1093/17910	0.186262	0.348942	0.287547	2	EDN1/NPY	BP
positive regulation of cell cycle process	2024-01-13	283/17910	0.187083	0.348942	0.287547	1	EDN1	BP
chromosome organization	2024-02-13	1097/17910	0.187327	0.348942	0.287547	2	UTY/KDM5D	BP
heart process	2024-01-13	284/17910	0.187682	0.348942	0.287547	1	EDN1	BP
response to tumor necrosis factor	2024-01-13	284/17910	0.187682	0.348942	0.287547	1	EDN1	BP
cognition	2024-01-13	286/17910	0.18888	0.350443	0.288784	1	NLGN4Y	BP
establishment of protein localization to membrane	2024-01-13	287/17910	0.189479	0.350828	0.289101	1	RPS4Y1	BP
regulation of cytosolic calcium ion concentration	2024-01-13	289/17910	0.190674	0.352315	0.290327	1	EDN1	BP
regulation of blood circulation	2024-01-13	292/17910	0.192464	0.353812	0.29156	1	EDN1	BP
system process	2024-03-13	2118/17910	0.192466	0.353812	0.29156	3	EDN1/NLGN4Y/NPY	BP
organic acid transport	2024-01-13	293/17910	0.19306	0.353812	0.29156	1	EDN1	BP
carboxylic acid transport	2024-01-13	293/17910	0.19306	0.353812	0.29156	1	EDN1	BP
regulation of epithelial cell migration	2024-01-13	294/17910	0.193655	0.35418	0.291863	1	EDN1	BP
response to lipopolysaccharide	2024-01-13	295/17910	0.19425	0.354355	0.292008	1	EDN1	BP
cytoskeleton organization	2024-02-13	1124/17910	0.19454	0.354355	0.292008	2	EDN1/TMSB4Y	BP
cellular response to peptide hormone stimulus	2024-01-13	297/17910	0.195439	0.355272	0.292763	1	EDN1	BP
transport vesicle	2024-01-12	349/18675	0.202638	0.357356	0.292572	1	EDN1	CC
glutamatergic synapse	2024-01-12	352/18675	0.204203	0.357356	0.292572	1	NLGN4Y	CC
hormone secretion	2024-01-13	301/17910	0.197812	0.358859	0.295719	1	EDN1	BP
DNA binding	2024-03-12	2196/16967	0.195843	0.361555	0.285439	3	ZFY/KDM5D/DDX3Y	MF
regulation of transcription, DNA-templated	2024-04-13	3266/17910	0.200429	0.362672	0.298861	4	EDN1/ZFY/KDM5D/USP9Y	BP
regulation of organelle organization	2024-02-13	1147/17910	0.200721	0.362672	0.298861	2	EDN1/TMSB4Y	BP
response to molecule of bacterial origin	2024-01-13	309/17910	0.202539	0.36522	0.300961	1	EDN1	BP
hormone transport	2024-01-13	311/17910	0.203716	0.366608	0.302104	1	EDN1	BP
epithelial tube morphogenesis	2024-01-13	313/17910	0.204892	0.367987	0.303241	1	EDN1	BP
regionalization	2024-01-13	318/17910	0.207825	0.371028	0.305747	1	EDN1	BP
aging	2024-01-13	318/17910	0.207825	0.371028	0.305747	1	EDN1	BP
monocarboxylic acid biosynthetic process	2024-01-13	318/17910	0.207825	0.371028	0.305747	1	EDN1	BP
regulation of neurotransmitter levels	2024-01-13	321/17910	0.20958	0.37298	0.307355	1	EDN1	BP
regulation of MAP kinase activity	2024-01-13	322/17910	0.210164	0.37298	0.307355	1	EDN1	BP
positive regulation of protein serine/threonine kinase activity	2024-01-13	322/17910	0.210164	0.37298	0.307355	1	EDN1	BP
transmembrane receptor protein serine/threonine kinase signaling pathway	2024-01-13	323/17910	0.210748	0.373183	0.307523	1	USP9Y	BP
actin filament organization	2024-01-13	325/17910	0.211915	0.373183	0.307523	1	TMSB4Y	BP
regulation of developmental growth	2024-01-13	325/17910	0.211915	0.373183	0.307523	1	EDN1	BP
regulation of nucleic acid-templated transcription	2024-04-13	3338/17910	0.211942	0.373183	0.307523	4	EDN1/ZFY/KDM5D/USP9Y	BP
regulation of RNA biosynthetic process	2024-04-13	3348/17910	0.21356	0.374742	0.308807	4	EDN1/ZFY/KDM5D/USP9Y	BP
response to antibiotic	2024-01-13	328/17910	0.213661	0.374742	0.308807	1	EDN1	BP
response to acid chemical	2024-01-13	330/17910	0.214824	0.376046	0.309882	1	EDN1	BP
blood coagulation	2024-01-13	331/17910	0.215404	0.376329	0.310115	1	EDN1	BP
lipid transport	2024-01-13	332/17910	0.215985	0.37661	0.310347	1	EDN1	BP
organelle organization	2024-04-13	3372/17910	0.217461	0.378172	0.311634	4	EDN1/UTY/TMSB4Y/KDM5D	BP
response to metal ion	2024-01-13	335/17910	0.217723	0.378172	0.311634	1	EDN1	BP
hemostasis	2024-01-13	336/17910	0.218301	0.378445	0.311859	1	EDN1	BP
coagulation	2024-01-13	337/17910	0.21888	0.378717	0.312083	1	EDN1	BP
mRNA catabolic process	2024-01-13	338/17910	0.219458	0.378986	0.312305	1	RPS4Y1	BP
fatty acid metabolic process	2024-01-13	339/17910	0.220035	0.379254	0.312526	1	EDN1	BP
in utero embryonic development	2024-01-13	342/17910	0.221765	0.380309	0.313395	1	EDN1	BP
macromolecule catabolic process	2024-02-13	1226/17910	0.222172	0.380309	0.313395	2	RPS4Y1/USP9Y	BP
muscle contraction	2024-01-13	343/17910	0.222341	0.380309	0.313395	1	EDN1	BP
negative regulation of response to external stimulus	2024-01-13	343/17910	0.222341	0.380309	0.313395	1	EDN1	BP
negative regulation of gene expression	2024-03-13	2278/17910	0.223631	0.381789	0.314615	3	XIST/EDN1/RPS4Y1	BP
synaptic membrane	2024-01-12	395/18675	0.226334	0.385379	0.315515	1	NLGN4Y	CC
response to hypoxia	2024-01-13	354/17910	0.22865	0.388538	0.320176	1	EDN1	BP
epithelial cell migration	2024-01-13	354/17910	0.22865	0.388538	0.320176	1	EDN1	BP
epithelium development	2024-02-13	1251/17910	0.22902	0.388538	0.320176	2	EDN1/NPY	BP
transcription, DNA-templated	2024-04-13	3444/17910	0.229316	0.388538	0.320176	4	EDN1/ZFY/KDM5D/USP9Y	BP
nuclear division	2024-01-13	357/17910	0.230362	0.388844	0.320428	1	EDN1	BP
epithelium migration	2024-01-13	357/17910	0.230362	0.388844	0.320428	1	EDN1	BP
muscle cell differentiation	2024-01-13	359/17910	0.231502	0.390035	0.321409	1	EDN1	BP
second-messenger-mediated signaling	2024-01-13	360/17910	0.232071	0.390262	0.321596	1	EDN1	BP
cellular response to drug	2024-01-13	362/17910	0.233208	0.391154	0.322332	1	EDN1	BP
tissue migration	2024-01-13	363/17910	0.233776	0.391154	0.322332	1	EDN1	BP
protein targeting	2024-01-13	364/17910	0.234344	0.391154	0.322332	1	RPS4Y1	BP
cellular response to peptide	2024-01-13	364/17910	0.234344	0.391154	0.322332	1	EDN1	BP
response to decreased oxygen levels	2024-01-13	365/17910	0.234911	0.391373	0.322513	1	EDN1	BP
lipid localization	2024-01-13	366/17910	0.235478	0.391591	0.322692	1	EDN1	BP
RNA catabolic process	2024-01-13	368/17910	0.236611	0.392748	0.323645	1	RPS4Y1	BP
forebrain development	2024-01-13	371/17910	0.238307	0.394731	0.32528	1	NPY	BP
nucleic acid-templated transcription	2024-04-13	3500/17910	0.238685	0.394731	0.32528	4	EDN1/ZFY/KDM5D/USP9Y	BP
positive regulation of cell cycle	2024-01-13	373/17910	0.239435	0.395245	0.325703	1	EDN1	BP
regulation of membrane potential	2024-01-13	374/17910	0.239999	0.395448	0.325871	1	EDN1	BP
cellular calcium ion homeostasis	2024-01-13	375/17910	0.240563	0.395554	0.325958	1	EDN1	BP
striated muscle tissue development	2024-01-13	376/17910	0.241126	0.395554	0.325958	1	EDN1	BP
RNA biosynthetic process	2024-04-13	3516/17910	0.241385	0.395554	0.325958	4	EDN1/ZFY/KDM5D/USP9Y	BP
positive regulation of secretion by cell	2024-01-13	381/17910	0.243935	0.399005	0.328801	1	EDN1	BP
regulation of RNA metabolic process	2024-04-13	3552/17910	0.247495	0.403209	0.332265	4	EDN1/ZFY/KDM5D/USP9Y	BP
ossification	2024-01-13	388/17910	0.247852	0.403209	0.332265	1	TMSB4Y	BP
calcium ion homeostasis	2024-01-13	388/17910	0.247852	0.403209	0.332265	1	EDN1	BP
response to oxygen levels	2024-01-13	389/17910	0.24841	0.403386	0.332411	1	EDN1	BP
muscle tissue development	2024-01-13	392/17910	0.250082	0.404252	0.333125	1	EDN1	BP
cellular divalent inorganic cation homeostasis	2024-01-13	392/17910	0.250082	0.404252	0.333125	1	EDN1	BP
modulation of chemical synaptic transmission	2024-01-13	393/17910	0.250638	0.404252	0.333125	1	EDN1	BP
synapse organization	2024-01-13	394/17910	0.251195	0.404252	0.333125	1	NLGN4Y	BP
regulation of trans-synaptic signaling	2024-01-13	394/17910	0.251195	0.404252	0.333125	1	EDN1	BP
organelle fission	2024-01-13	395/17910	0.25175	0.404422	0.333265	1	EDN1	BP
regulation of cell growth	2024-01-13	396/17910	0.252306	0.40459	0.333404	1	EDN1	BP
muscle organ development	2024-01-13	403/17910	0.256183	0.409921	0.337796	1	EDN1	BP
response to peptide hormone	2024-01-13	404/17910	0.256735	0.409921	0.337796	1	EDN1	BP
reproductive process	2024-02-13	1353/17910	0.257178	0.409921	0.337796	2	EDN1/USP9Y	BP
reproduction	2024-02-13	1354/17910	0.257456	0.409921	0.337796	2	EDN1/USP9Y	BP
presynapse	2024-01-12	438/18675	0.247898	0.410989	0.336482	1	NLGN4Y	CC
pattern specification process	2024-01-13	408/17910	0.25894	0.411555	0.339143	1	EDN1	BP
positive regulation of secretion	2024-01-13	409/17910	0.259491	0.411701	0.339264	1	EDN1	BP
nervous system process	2024-02-13	1364/17910	0.260231	0.412147	0.339631	2	EDN1/NLGN4Y	BP
divalent inorganic cation homeostasis	2024-01-13	412/17910	0.26114	0.412859	0.340218	1	EDN1	BP
embryonic organ development	2024-01-13	413/17910	0.261689	0.412999	0.340334	1	EDN1	BP
carboxylic acid biosynthetic process	2024-01-13	426/17910	0.268791	0.423463	0.348956	1	EDN1	BP
organic acid biosynthetic process	2024-01-13	427/17910	0.269334	0.423577	0.34905	1	EDN1	BP
regulation of DNA-binding transcription factor activity	2024-01-13	429/17910	0.270421	0.424542	0.349845	1	EDN1	BP
organic anion transport	2024-01-13	430/17910	0.270963	0.424651	0.349935	1	EDN1	BP
catalytic activity	2024-05-12	4828/16967	0.2366	0.42588	0.336221	5	CNDP1/UTY/KDM5D/DDX3Y/USP9Y	MF
signal release	2024-01-13	433/17910	0.272589	0.426454	0.351421	1	EDN1	BP
response to oxidative stress	2024-01-13	442/17910	0.277445	0.432627	0.356508	1	EDN1	BP
regulation of cellular macromolecule biosynthetic process	2024-04-13	3725/17910	0.277498	0.432627	0.356508	4	EDN1/ZFY/KDM5D/USP9Y	BP
receptor ligand activity	2024-01-12	397/16967	0.247392	0.434444	0.342982	1	EDN1	MF
ameboidal-type cell migration	2024-01-13	446/17910	0.279594	0.435139	0.358578	1	EDN1	BP
muscle system process	2024-01-13	448/17910	0.280666	0.436052	0.35933	1	EDN1	BP
cellular response to organic substance	2024-03-13	2564/17910	0.282171	0.437632	0.360632	3	EDN1/KDM5D/USP9Y	BP
establishment of protein localization to organelle	2024-01-13	452/17910	0.282806	0.437861	0.360821	1	RPS4Y1	BP
cell growth	2024-01-13	466/17910	0.290249	0.447121	0.368452	1	EDN1	BP
response to nutrient levels	2024-01-13	466/17910	0.290249	0.447121	0.368452	1	NPY	BP
cellular metal ion homeostasis	2024-01-13	467/17910	0.290778	0.447121	0.368452	1	EDN1	BP
leukocyte migration	2024-01-13	467/17910	0.290778	0.447121	0.368452	1	EDN1	BP
receptor regulator activity	2024-01-12	425/16967	0.262517	0.450029	0.355286	1	EDN1	MF
skeletal system development	2024-01-13	479/17910	0.297097	0.455279	0.375174	1	EDN1	BP
regulation of protein serine/threonine kinase activity	2024-01-13	479/17910	0.297097	0.455279	0.375174	1	EDN1	BP
cell adhesion molecule binding	2024-01-12	444/16967	0.272621	0.456482	0.36038	1	NLGN4Y	MF
cellular protein modification process	2024-04-13	3851/17910	0.299929	0.457825	0.377273	4	EDN1/UTY/KDM5D/USP9Y	BP
protein modification process	2024-04-13	3851/17910	0.299929	0.457825	0.377273	4	EDN1/UTY/KDM5D/USP9Y	BP
regulation of nucleobase-containing compound metabolic process	2024-04-13	3853/17910	0.300289	0.457825	0.377273	4	EDN1/ZFY/KDM5D/USP9Y	BP
cell-cell signaling	2024-02-13	1510/17910	0.300888	0.457962	0.377385	2	EDN1/NPY	BP
response to peptide	2024-01-13	491/17910	0.303364	0.460949	0.379847	1	EDN1	BP
regulation of macromolecule biosynthetic process	2024-04-13	3877/17910	0.30461	0.46206	0.380762	4	EDN1/ZFY/KDM5D/USP9Y	BP
response to extracellular stimulus	2024-01-13	498/17910	0.306996	0.463334	0.381812	1	NPY	BP
response to toxic substance	2024-01-13	499/17910	0.307513	0.463334	0.381812	1	EDN1	BP
positive regulation of MAPK cascade	2024-01-13	499/17910	0.307513	0.463334	0.381812	1	EDN1	BP
regulation of body fluid levels	2024-01-13	499/17910	0.307513	0.463334	0.381812	1	EDN1	BP
positive regulation of protein kinase activity	2024-01-13	501/17910	0.308547	0.464111	0.382452	1	EDN1	BP
negative regulation of transport	2024-01-13	502/17910	0.309063	0.464111	0.382452	1	EDN1	BP
regulation of hormone levels	2024-01-13	503/17910	0.309579	0.464111	0.382452	1	EDN1	BP
positive regulation of cellular component biogenesis	2024-01-13	507/17910	0.31164	0.466413	0.384349	1	EDN1	BP
spermatogenesis	2024-01-13	508/17910	0.312154	0.466413	0.384349	1	USP9Y	BP
molecular function regulator	2024-02-12	1492/16967	0.285253	0.466777	0.368508	2	EDN1/NPY	MF
ubiquitin-dependent protein catabolic process	2024-01-13	510/17910	0.313181	0.467171	0.384974	1	USP9Y	BP
modification-dependent protein catabolic process	2024-01-13	515/17910	0.315743	0.470193	0.387464	1	USP9Y	BP
positive regulation of cell migration	2024-01-13	516/17910	0.316255	0.470193	0.387464	1	EDN1	BP
cellular cation homeostasis	2024-01-13	518/17910	0.317276	0.470933	0.388074	1	EDN1	BP
sensory organ development	2024-01-13	522/17910	0.319316	0.472398	0.389281	1	EDN1	BP
modification-dependent macromolecule catabolic process	2024-01-13	522/17910	0.319316	0.472398	0.389281	1	USP9Y	BP
male gamete generation	2024-01-13	525/17910	0.320841	0.473785	0.390424	1	USP9Y	BP
morphogenesis of an epithelium	2024-01-13	527/17910	0.321857	0.473785	0.390424	1	EDN1	BP
response to inorganic substance	2024-01-13	528/17910	0.322364	0.473785	0.390424	1	EDN1	BP
positive regulation of cell development	2024-01-13	528/17910	0.322364	0.473785	0.390424	1	EDN1	BP
cellular ion homeostasis	2024-01-13	531/17910	0.323883	0.474465	0.390985	1	EDN1	BP
metal ion homeostasis	2024-01-13	531/17910	0.323883	0.474465	0.390985	1	EDN1	BP
regulation of transmembrane transport	2024-01-13	538/17910	0.327416	0.478859	0.394606	1	EDN1	BP
positive regulation of cell motility	2024-01-13	540/17910	0.328422	0.479458	0.395099	1	EDN1	BP
positive regulation of kinase activity	2024-01-13	541/17910	0.328925	0.479458	0.395099	1	EDN1	BP
anion transport	2024-01-13	542/17910	0.329427	0.479458	0.395099	1	EDN1	BP
protein localization to membrane	2024-01-13	545/17910	0.330932	0.480869	0.396262	1	RPS4Y1	BP
macromolecule modification	2024-04-13	4027/17910	0.331907	0.481262	0.396585	4	EDN1/UTY/KDM5D/USP9Y	BP
nucleobase-containing compound biosynthetic process	2024-04-13	4029/17910	0.332274	0.481262	0.396585	4	EDN1/ZFY/KDM5D/USP9Y	BP
wound healing	2024-01-13	550/17910	0.333433	0.482108	0.397283	1	EDN1	BP
chemotaxis	2024-01-13	551/17910	0.333932	0.482108	0.397283	1	EDN1	BP
taxis	2024-01-13	553/17910	0.334929	0.482771	0.39783	1	EDN1	BP
positive regulation of cellular component movement	2024-01-13	555/17910	0.335925	0.483372	0.398325	1	EDN1	BP
heart development	2024-01-13	556/17910	0.336423	0.483372	0.398325	1	EDN1	BP
cellular response to organonitrogen compound	2024-01-13	559/17910	0.337913	0.483964	0.398812	1	EDN1	BP
regulation of cellular biosynthetic process	2024-04-13	4060/17910	0.337971	0.483964	0.398812	4	EDN1/ZFY/KDM5D/USP9Y	BP
proteolysis	2024-02-13	1645/17910	0.338451	0.483964	0.398812	2	CNDP1/USP9Y	BP
embryonic morphogenesis	2024-01-13	565/17910	0.340884	0.486668	0.40104	1	EDN1	BP
heterocycle biosynthetic process	2024-04-13	4089/17910	0.343315	0.488636	0.402662	4	EDN1/ZFY/KDM5D/USP9Y	BP
positive regulation of locomotion	2024-01-13	570/17910	0.343351	0.488636	0.402662	1	EDN1	BP
DNA-binding transcription factor activity, RNA polymerase II-specific	2024-02-12	1586/16967	0.310888	0.49013	0.386945	2	ZFY/KDM5D	MF
metal ion binding	2024-04-12	4068/16967	0.319722	0.49013	0.386945	4	CNDP1/UTY/ZFY/KDM5D	MF
cation binding	2024-04-12	4133/16967	0.331434	0.49013	0.386945	4	CNDP1/UTY/ZFY/KDM5D	MF
DNA-binding transcription factor activity	2024-02-12	1663/16967	0.331857	0.49013	0.386945	2	ZFY/KDM5D	MF
transcription factor binding	2024-01-12	564/16967	0.333561	0.49013	0.386945	1	KDM5D	MF
aromatic compound biosynthetic process	2024-04-13	4099/17910	0.34516	0.490433	0.404143	4	EDN1/ZFY/KDM5D/USP9Y	BP
angiogenesis	2024-01-13	576/17910	0.3463	0.491275	0.404837	1	EDN1	BP
chordate embryonic development	2024-01-13	581/17910	0.348747	0.49388	0.406984	1	EDN1	BP
peptide secretion	2024-01-13	582/17910	0.349236	0.49388	0.406984	1	EDN1	BP
regulation of biosynthetic process	2024-04-13	4135/17910	0.351817	0.495674	0.408462	4	EDN1/ZFY/KDM5D/USP9Y	BP
response to bacterium	2024-01-13	588/17910	0.35216	0.495674	0.408462	1	EDN1	BP
cation homeostasis	2024-01-13	588/17910	0.35216	0.495674	0.408462	1	EDN1	BP
proteolysis involved in cellular protein catabolic process	2024-01-13	590/17910	0.353132	0.49617	0.408871	1	USP9Y	BP
positive regulation of organelle organization	2024-01-13	591/17910	0.353618	0.49617	0.408871	1	EDN1	BP
monocarboxylic acid metabolic process	2024-01-13	594/17910	0.355072	0.496659	0.409273	1	EDN1	BP
regulation of system process	2024-01-13	594/17910	0.355072	0.496659	0.409273	1	EDN1	BP
nucleobase-containing compound catabolic process	2024-01-13	598/17910	0.357007	0.498386	0.410697	1	RPS4Y1	BP
embryo development ending in birth or egg hatching	2024-01-13	600/17910	0.357972	0.498386	0.410697	1	EDN1	BP
inorganic ion homeostasis	2024-01-13	600/17910	0.357972	0.498386	0.410697	1	EDN1	BP
peptide transport	2024-02-13	1722/17910	0.35974	0.500073	0.412087	2	EDN1/RPS4Y1	BP
postsynapse	2024-01-12	568/18675	0.309788	0.500427	0.409706	1	NLGN4Y	CC
positive regulation of transferase activity	2024-01-13	609/17910	0.3623	0.502852	0.414377	1	EDN1	BP
cellular response to nitrogen compound	2024-01-13	620/17910	0.367553	0.509101	0.419527	1	EDN1	BP
amide transport	2024-02-13	1752/17910	0.367994	0.509101	0.419527	2	EDN1/RPS4Y1	BP
regulation of mitotic cell cycle	2024-01-13	622/17910	0.368503	0.509101	0.419527	1	EDN1	BP
developmental growth	2024-01-13	624/17910	0.369453	0.509629	0.419962	1	EDN1	BP
organic cyclic compound biosynthetic process	2024-04-13	4239/17910	0.371137	0.511167	0.421229	4	EDN1/ZFY/KDM5D/USP9Y	BP
nucleoside-triphosphatase activity	2024-01-12	635/16967	0.367375	0.514905	0.406504	1	DDX3Y	MF
structural molecule activity	2024-01-12	653/16967	0.375695	0.514905	0.406504	1	RPS4Y1	MF
pyrophosphatase activity	2024-01-12	675/16967	0.385726	0.514905	0.406504	1	DDX3Y	MF
hydrolase activity, acting on acid anhydrides	2024-01-12	676/16967	0.386179	0.514905	0.406504	1	DDX3Y	MF
hydrolase activity, acting on acid anhydrides, in phosphorus-containing anhydrides	2024-01-12	676/16967	0.386179	0.514905	0.406504	1	DDX3Y	MF
tissue morphogenesis	2024-01-13	635/17910	0.374651	0.515217	0.424566	1	EDN1	BP
regulation of ion transport	2024-01-13	639/17910	0.376531	0.517011	0.426045	1	EDN1	BP
heterocycle catabolic process	2024-01-13	641/17910	0.37747	0.51736	0.426333	1	RPS4Y1	BP
cellular nitrogen compound catabolic process	2024-01-13	642/17910	0.377938	0.51736	0.426333	1	RPS4Y1	BP
muscle structure development	2024-01-13	647/17910	0.380276	0.519616	0.428191	1	EDN1	BP
cellular protein catabolic process	2024-01-13	648/17910	0.380743	0.519616	0.428191	1	USP9Y	BP
aromatic compound catabolic process	2024-01-13	655/17910	0.384001	0.523267	0.4312	1	RPS4Y1	BP
gamete generation	2024-01-13	658/17910	0.385392	0.524367	0.432106	1	USP9Y	BP
organonitrogen compound biosynthetic process	2024-02-13	1819/17910	0.386325	0.52484	0.432497	2	EIF1AY/RPS4Y1	BP
response to wounding	2024-01-13	665/17910	0.388627	0.527	0.434276	1	EDN1	BP
cellular chemical homeostasis	2024-01-13	666/17910	0.389088	0.527	0.434276	1	EDN1	BP
regulation of growth	2024-01-13	668/17910	0.390009	0.527108	0.434365	1	EDN1	BP
ion homeostasis	2024-01-13	669/17910	0.390469	0.527108	0.434365	1	EDN1	BP
blood vessel morphogenesis	2024-01-13	670/17910	0.390929	0.527108	0.434365	1	EDN1	BP
lipid biosynthetic process	2024-01-13	676/17910	0.393679	0.529446	0.436292	1	EDN1	BP
negative regulation of macromolecule metabolic process	2024-03-13	3087/17910	0.393842	0.529446	0.436292	3	XIST/EDN1/RPS4Y1	BP
cellular response to chemical stimulus	2024-03-13	3100/17910	0.396632	0.5324	0.438726	3	EDN1/KDM5D/USP9Y	BP
organic cyclic compound catabolic process	2024-01-13	685/17910	0.397784	0.53315	0.439344	1	RPS4Y1	BP
regulation of MAPK cascade	2024-01-13	689/17910	0.3996	0.534786	0.440692	1	EDN1	BP
brain development	2024-01-13	694/17910	0.401863	0.537014	0.442528	1	NPY	BP
organelle assembly	2024-01-13	699/17910	0.404119	0.539225	0.44435	1	EDN1	BP
response to organic substance	2024-03-13	3138/17910	0.404783	0.53931	0.44442	3	EDN1/KDM5D/USP9Y	BP
regulation of secretion by cell	2024-01-13	703/17910	0.405917	0.54002	0.445005	1	EDN1	BP
transcription regulator activity	2024-02-12	1977/16967	0.41602	0.544608	0.429954	2	ZFY/KDM5D	MF
regulation of cellular response to stress	2024-01-13	713/17910	0.410391	0.545165	0.449245	1	EDN1	BP
G protein-coupled receptor activity	2024-01-12	763/16967	0.424392	0.545647	0.430774	1	NPY	MF
organic substance catabolic process	2024-02-13	1925/17910	0.414981	0.550447	0.453598	2	RPS4Y1/USP9Y	BP
small molecule biosynthetic process	2024-01-13	732/17910	0.418807	0.553886	0.456432	1	EDN1	BP
regulation of protein kinase activity	2024-01-13	732/17910	0.418807	0.553886	0.456432	1	EDN1	BP
negative regulation of transcription by RNA polymerase II	2024-01-13	735/17910	0.420125	0.554813	0.457195	1	EDN1	BP
head development	2024-01-13	738/17910	0.421441	0.555733	0.457954	1	NPY	BP
response to chemical	2024-04-13	4520/17910	0.423712	0.557908	0.459746	4	EDN1/KDM5D/USP9Y/NPY	BP
epithelial cell differentiation	2024-01-13	746/17910	0.424937	0.558495	0.46023	1	NPY	BP
tissue development	2024-02-13	1964/17910	0.425401	0.558495	0.46023	2	EDN1/NPY	BP
blood vessel development	2024-01-13	751/17910	0.427111	0.559305	0.460897	1	EDN1	BP
cell development	2024-02-13	1971/17910	0.427264	0.559305	0.460897	2	EDN1/NPY	BP
regulation of secretion	2024-01-13	757/17910	0.429711	0.561689	0.462862	1	EDN1	BP
regulation of signal transduction	2024-03-13	3265/17910	0.431917	0.563176	0.464087	3	EDN1/KDM5D/NPY	BP
regulation of cell cycle process	2024-01-13	764/17910	0.43273	0.563176	0.464087	1	EDN1	BP
cytokine-mediated signaling pathway	2024-01-13	764/17910	0.43273	0.563176	0.464087	1	EDN1	BP
cell-cell adhesion	2024-01-13	771/17910	0.435735	0.566266	0.466633	1	NLGN4Y	BP
vasculature development	2024-01-13	784/17910	0.441275	0.572637	0.471884	1	EDN1	BP
negative regulation of metabolic process	2024-03-13	3321/17910	0.443811	0.573713	0.47277	3	XIST/EDN1/RPS4Y1	BP
nitrogen compound transport	2024-02-13	2035/17910	0.444181	0.573713	0.47277	2	EDN1/RPS4Y1	BP
drug metabolic process	2024-01-13	792/17910	0.44466	0.573713	0.47277	1	EDN1	BP
cardiovascular system development	2024-01-13	792/17910	0.44466	0.573713	0.47277	1	EDN1	BP
protein localization to organelle	2024-01-13	798/17910	0.447186	0.57586	0.474539	1	RPS4Y1	BP
protein catabolic process	2024-01-13	799/17910	0.447606	0.57586	0.474539	1	USP9Y	BP
cellular catabolic process	2024-02-13	2054/17910	0.449163	0.576366	0.474956	2	RPS4Y1/USP9Y	BP
gene silencing	2024-01-13	803/17910	0.449283	0.576366	0.474956	1	XIST	BP
regulation of kinase activity	2024-01-13	807/17910	0.450955	0.577397	0.475806	1	EDN1	BP
sexual reproduction	2024-01-13	808/17910	0.451372	0.577397	0.475806	1	USP9Y	BP
cellular homeostasis	2024-01-13	814/17910	0.45387	0.579179	0.477274	1	EDN1	BP
mRNA metabolic process	2024-01-13	815/17910	0.454285	0.579179	0.477274	1	RPS4Y1	BP
mitotic cell cycle process	2024-01-13	816/17910	0.4547	0.579179	0.477274	1	EDN1	BP
viral process	2024-01-13	822/17910	0.457184	0.581518	0.479202	1	RPS4Y1	BP
intracellular protein transport	2024-01-13	833/17910	0.461711	0.586445	0.483262	1	RPS4Y1	BP
regulation of gene expression, epigenetic	2024-01-13	859/17910	0.472272	0.599012	0.493618	1	XIST	BP
neuron projection development	2024-01-13	879/17910	0.480265	0.608291	0.501264	1	NPY	BP
MAPK cascade	2024-01-13	882/17910	0.481455	0.608938	0.501798	1	EDN1	BP
symbiont process	2024-01-13	884/17910	0.482246	0.609082	0.501916	1	RPS4Y1	BP
signal transduction by protein phosphorylation	2024-01-13	886/17910	0.483037	0.609223	0.502032	1	EDN1	BP
regulation of cellular component biogenesis	2024-01-13	891/17910	0.485008	0.609771	0.502484	1	EDN1	BP
innate immune response	2024-01-13	893/17910	0.485794	0.609771	0.502484	1	EDN1	BP
regulation of cell development	2024-01-13	893/17910	0.485794	0.609771	0.502484	1	EDN1	BP
negative regulation of apoptotic process	2024-01-13	894/17910	0.486187	0.609771	0.502484	1	EDN1	BP
regulation of transferase activity	2024-01-13	902/17910	0.48932	0.610179	0.50282	1	EDN1	BP
response to other organism	2024-01-13	903/17910	0.48971	0.610179	0.50282	1	EDN1	BP
tube morphogenesis	2024-01-13	905/17910	0.49049	0.610179	0.50282	1	EDN1	BP
response to external biotic stimulus	2024-01-13	905/17910	0.49049	0.610179	0.50282	1	EDN1	BP
nervous system development	2024-02-13	2216/17910	0.4908	0.610179	0.50282	2	NLGN4Y/NPY	BP
regulation of cell migration	2024-01-13	906/17910	0.490879	0.610179	0.50282	1	EDN1	BP
positive regulation of protein phosphorylation	2024-01-13	907/17910	0.491268	0.610179	0.50282	1	EDN1	BP
negative regulation of programmed cell death	2024-01-13	916/17910	0.494759	0.613665	0.505693	1	EDN1	BP
cytosol	2024-04-12	4909/18675	0.391333	0.61635	0.504614	4	CNDP1/TMSB4Y/RPS4Y1/DDX3Y	CC
interspecies interaction between organisms	2024-01-13	928/17910	0.499379	0.617598	0.508934	1	RPS4Y1	BP
regulation of cell communication	2024-03-13	3589/17910	0.499829	0.617598	0.508934	3	EDN1/KDM5D/NPY	BP
positive regulation of cell proliferation	2024-01-13	931/17910	0.500528	0.617598	0.508934	1	EDN1	BP
response to organonitrogen compound	2024-01-13	932/17910	0.500911	0.617598	0.508934	1	EDN1	BP
mitotic cell cycle	2024-01-13	934/17910	0.501675	0.617598	0.508934	1	EDN1	BP
central nervous system development	2024-01-13	935/17910	0.502056	0.617598	0.508934	1	NPY	BP
response to biotic stimulus	2024-01-13	938/17910	0.503199	0.618157	0.509395	1	EDN1	BP
positive regulation of transport	2024-01-13	942/17910	0.50472	0.619178	0.510236	1	EDN1	BP
sensory perception	2024-01-13	948/17910	0.506993	0.620272	0.511137	1	EDN1	BP
growth	2024-01-13	948/17910	0.506993	0.620272	0.511137	1	EDN1	BP
regulation of signaling	2024-03-13	3635/17910	0.509256	0.621806	0.512402	3	EDN1/KDM5D/NPY	BP
positive regulation of phosphorylation	2024-01-13	955/17910	0.509632	0.621806	0.512402	1	EDN1	BP
response to drug	2024-01-13	958/17910	0.510759	0.621899	0.512478	1	EDN1	BP
cellular component morphogenesis	2024-01-13	959/17910	0.511134	0.621899	0.512478	1	EDN1	BP
positive regulation of cell differentiation	2024-01-13	962/17910	0.512258	0.621899	0.512478	1	EDN1	BP
regulation of cell motility	2024-01-13	966/17910	0.513753	0.621899	0.512478	1	EDN1	BP
enzyme linked receptor protein signaling pathway	2024-01-13	968/17910	0.514499	0.621899	0.512478	1	USP9Y	BP
embryo development	2024-01-13	968/17910	0.514499	0.621899	0.512478	1	EDN1	BP
regulation of biological quality	2024-03-13	3661/17910	0.514556	0.621899	0.512478	3	EDN1/TMSB4Y/NPY	BP
catabolic process	2024-02-13	2320/17910	0.516673	0.623373	0.513693	2	RPS4Y1/USP9Y	BP
positive regulation of response to stimulus	2024-02-13	2322/17910	0.517164	0.623373	0.513693	2	EDN1/NPY	BP
response to external stimulus	2024-02-13	2331/17910	0.519368	0.625191	0.515191	2	EDN1/NPY	BP
regulation of cellular component organization	2024-02-13	2340/17910	0.521567	0.626997	0.516679	2	EDN1/TMSB4Y	BP
animal organ morphogenesis	2024-01-13	989/17910	0.522267	0.627	0.516681	1	EDN1	BP
cellular lipid metabolic process	2024-01-13	991/17910	0.523001	0.627043	0.516717	1	EDN1	BP
neuron development	2024-01-13	1003/17910	0.527382	0.630235	0.519348	1	NPY	BP
negative regulation of cell death	2024-01-13	1003/17910	0.527382	0.630235	0.519348	1	EDN1	BP
carboxylic acid metabolic process	2024-01-13	1006/17910	0.528471	0.630235	0.519348	1	EDN1	BP
response to nitrogen compound	2024-01-13	1006/17910	0.528471	0.630235	0.519348	1	EDN1	BP
secretory granule	2024-01-12	806/18675	0.411148	0.631763	0.517233	1	EDN1	CC
chemical homeostasis	2024-01-13	1015/17910	0.531726	0.633276	0.521853	1	EDN1	BP
positive regulation of intracellular signal transduction	2024-01-13	1019/17910	0.533166	0.634149	0.522573	1	EDN1	BP
positive regulation of phosphorus metabolic process	2024-01-13	1025/17910	0.535317	0.635027	0.523296	1	EDN1	BP
positive regulation of phosphate metabolic process	2024-01-13	1025/17910	0.535317	0.635027	0.523296	1	EDN1	BP
positive regulation of transcription by RNA polymerase II	2024-01-13	1031/17910	0.53746	0.636727	0.524697	1	EDN1	BP
regulation of locomotion	2024-01-13	1035/17910	0.538884	0.637154	0.525049	1	EDN1	BP
organic substance transport	2024-02-13	2416/17910	0.539911	0.637154	0.525049	2	EDN1/RPS4Y1	BP
cation transport	2024-01-13	1038/17910	0.539949	0.637154	0.525049	1	EDN1	BP
regulation of cellular component movement	2024-01-13	1046/17910	0.542777	0.639632	0.527091	1	EDN1	BP
negative regulation of cellular protein metabolic process	2024-01-13	1049/17910	0.543834	0.639632	0.527091	1	EDN1	BP
protein modification by small protein conjugation or removal	2024-01-13	1050/17910	0.544186	0.639632	0.527091	1	USP9Y	BP
regulation of cellular protein metabolic process	2024-02-13	2452/17910	0.548459	0.643812	0.530535	2	EDN1/CNDP1	BP
cellular response to oxygen-containing compound	2024-01-13	1068/17910	0.550474	0.645334	0.531789	1	EDN1	BP
synapse part	2024-01-12	861/18675	0.432539	0.648809	0.531189	1	NLGN4Y	CC
negative regulation of transcription, DNA-templated	2024-01-13	1083/17910	0.555653	0.65011	0.535725	1	EDN1	BP
cellular response to cytokine stimulus	2024-01-13	1084/17910	0.555996	0.65011	0.535725	1	EDN1	BP
positive regulation of immune system process	2024-01-13	1087/17910	0.557024	0.650465	0.536018	1	EDN1	BP
oxoacid metabolic process	2024-01-13	1091/17910	0.558392	0.651216	0.536637	1	EDN1	BP
regulation of anatomical structure morphogenesis	2024-01-13	1102/17910	0.562133	0.654729	0.539531	1	EDN1	BP
organic acid metabolic process	2024-01-13	1109/17910	0.564499	0.656632	0.5411	1	EDN1	BP
cell differentiation	2024-03-13	3923/17910	0.566669	0.657206	0.541573	3	EDN1/TMSB4Y/NPY	BP
negative regulation of protein metabolic process	2024-01-13	1116/17910	0.566853	0.657206	0.541573	1	EDN1	BP
positive regulation of protein modification process	2024-01-13	1117/17910	0.567188	0.657206	0.541573	1	EDN1	BP
organonitrogen compound catabolic process	2024-01-13	1123/17910	0.569195	0.658219	0.542408	1	USP9Y	BP
anatomical structure formation involved in morphogenesis	2024-01-13	1124/17910	0.569528	0.658219	0.542408	1	EDN1	BP
circulatory system development	2024-01-13	1128/17910	0.57086	0.658911	0.542978	1	EDN1	BP
negative regulation of nucleic acid-templated transcription	2024-01-13	1137/17910	0.573844	0.661416	0.545042	1	EDN1	BP
negative regulation of RNA biosynthetic process	2024-01-13	1139/17910	0.574504	0.661416	0.545042	1	EDN1	BP
regulation of cell cycle	2024-01-13	1149/17910	0.577792	0.66435	0.54746	1	EDN1	BP
secretory vesicle	2024-01-12	923/18675	0.455798	0.667797	0.546734	1	EDN1	CC
response to cytokine	2024-01-13	1167/17910	0.58365	0.670228	0.552304	1	EDN1	BP
leukocyte activation	2024-01-13	1186/17910	0.589753	0.676371	0.557366	1	EDN1	BP
positive regulation of cellular component organization	2024-01-13	1189/17910	0.590709	0.676469	0.557447	1	EDN1	BP
response to abiotic stimulus	2024-01-13	1191/17910	0.591345	0.676469	0.557447	1	EDN1	BP
cellular developmental process	2024-03-13	4088/17910	0.59812	0.683023	0.562848	3	EDN1/TMSB4Y/NPY	BP
negative regulation of RNA metabolic process	2024-01-13	1214/17910	0.598596	0.683023	0.562848	1	EDN1	BP
regulation of protein metabolic process	2024-02-13	2700/17910	0.604756	0.689176	0.567918	2	EDN1/CNDP1	BP
neuron differentiation	2024-01-13	1244/17910	0.607875	0.691853	0.570124	1	NPY	BP
macromolecule localization	2024-02-13	2735/17910	0.612326	0.696037	0.573571	2	EDN1/RPS4Y1	BP
negative regulation of multicellular organismal process	2024-01-13	1276/17910	0.617555	0.700677	0.577395	1	EDN1	BP
cellular component assembly	2024-02-13	2765/17910	0.61874	0.700677	0.577395	2	EDN1/NLGN4Y	BP
cell cycle process	2024-01-13	1280/17910	0.618749	0.700677	0.577395	1	EDN1	BP
positive regulation of catalytic activity	2024-01-13	1293/17910	0.622607	0.704157	0.580263	1	EDN1	BP
transmembrane signaling receptor activity	2024-01-12	1133/16967	0.56378	0.712143	0.562218	1	NPY	MF
regulation of protein phosphorylation	2024-01-13	1324/17910	0.631661	0.712234	0.586919	1	EDN1	BP
regulation of response to stimulus	2024-03-13	4275/17910	0.63232	0.712234	0.586919	3	EDN1/KDM5D/NPY	BP
cell surface receptor signaling pathway	2024-02-13	2831/17910	0.632604	0.712234	0.586919	2	EDN1/USP9Y	BP
RNA processing	2024-01-13	1330/17910	0.63339	0.712234	0.586919	1	SNORA72	BP
lipid metabolic process	2024-01-13	1338/17910	0.635684	0.712234	0.586919	1	EDN1	BP
cell adhesion	2024-01-13	1338/17910	0.635684	0.712234	0.586919	1	NLGN4Y	BP
cell activation	2024-01-13	1342/17910	0.636826	0.712234	0.586919	1	EDN1	BP
negative regulation of nucleobase-containing compound metabolic process	2024-01-13	1342/17910	0.636826	0.712234	0.586919	1	EDN1	BP
negative regulation of cellular macromolecule biosynthetic process	2024-01-13	1343/17910	0.637111	0.712234	0.586919	1	EDN1	BP
biological adhesion	2024-01-13	1345/17910	0.63768	0.712234	0.586919	1	NLGN4Y	BP
negative regulation of cell communication	2024-01-13	1364/17910	0.643047	0.715919	0.589956	1	EDN1	BP
plasma membrane bounded cell projection organization	2024-01-13	1367/17910	0.643888	0.715919	0.589956	1	NPY	BP
negative regulation of signaling	2024-01-13	1368/17910	0.644168	0.715919	0.589956	1	EDN1	BP
positive regulation of transcription, DNA-templated	2024-01-13	1368/17910	0.644168	0.715919	0.589956	1	EDN1	BP
positive regulation of developmental process	2024-01-13	1378/17910	0.646955	0.718128	0.591776	1	EDN1	BP
generation of neurons	2024-01-13	1398/17910	0.652469	0.723069	0.595847	1	NPY	BP
cell projection organization	2024-01-13	1400/17910	0.653016	0.723069	0.595847	1	NPY	BP
cellular component biogenesis	2024-02-13	2951/17910	0.656938	0.726516	0.598688	2	EDN1/NLGN4Y	BP
negative regulation of macromolecule biosynthetic process	2024-01-13	1432/17910	0.661662	0.730839	0.60225	1	EDN1	BP
secretion by cell	2024-01-13	1449/17910	0.666173	0.734565	0.605321	1	EDN1	BP
positive regulation of nucleic acid-templated transcription	2024-01-13	1453/17910	0.667226	0.734565	0.605321	1	EDN1	BP
positive regulation of RNA biosynthetic process	2024-01-13	1454/17910	0.667489	0.734565	0.605321	1	EDN1	BP
positive regulation of cellular protein metabolic process	2024-01-13	1458/17910	0.668539	0.73482	0.605531	1	EDN1	BP
transmembrane transport	2024-01-13	1462/17910	0.669585	0.73507	0.605737	1	EDN1	BP
regulation of phosphorylation	2024-01-13	1467/17910	0.670889	0.735602	0.606176	1	EDN1	BP
synapse	2024-01-12	1091/18675	0.5145	0.73667	0.603122	1	NLGN4Y	CC
cell migration	2024-01-13	1474/17910	0.672706	0.736696	0.607077	1	EDN1	BP
plasma membrane region	2024-01-12	1130/18675	0.527269	0.738176	0.604355	1	NLGN4Y	CC
neurogenesis	2024-01-13	1492/17910	0.677337	0.740864	0.610511	1	NPY	BP
regulation of molecular function	2024-02-13	3065/17910	0.679009	0.74101	0.610632	2	EDN1/NPY	BP
negative regulation of cellular biosynthetic process	2024-01-13	1499/17910	0.679122	0.74101	0.610632	1	EDN1	BP
regulation of apoptotic process	2024-01-13	1512/17910	0.682412	0.743696	0.612846	1	EDN1	BP
negative regulation of biosynthetic process	2024-01-13	1522/17910	0.684921	0.745526	0.614354	1	EDN1	BP
positive regulation of RNA metabolic process	2024-01-13	1532/17910	0.687412	0.746101	0.614827	1	EDN1	BP
ion transport	2024-01-13	1533/17910	0.687661	0.746101	0.614827	1	EDN1	BP
regulation of programmed cell death	2024-01-13	1539/17910	0.689145	0.746101	0.614827	1	EDN1	BP
cellular protein localization	2024-01-13	1543/17910	0.690132	0.746101	0.614827	1	RPS4Y1	BP
intracellular transport	2024-01-13	1546/17910	0.69087	0.746101	0.614827	1	RPS4Y1	BP
positive regulation of protein metabolic process	2024-01-13	1548/17910	0.691361	0.746101	0.614827	1	EDN1	BP
cellular macromolecule localization	2024-01-13	1550/17910	0.691851	0.746101	0.614827	1	RPS4Y1	BP
response to oxygen-containing compound	2024-01-13	1551/17910	0.692096	0.746101	0.614827	1	EDN1	BP
extracellular region	2024-03-12	4295/18675	0.545052	0.746485	0.611157	3	EDN1/CNDP1/NPY	CC
regulation of immune system process	2024-01-13	1570/17910	0.696714	0.750179	0.618188	1	EDN1	BP
cell junction	2024-01-12	1247/18675	0.563752	0.750537	0.614475	1	NLGN4Y	CC
endoplasmic reticulum part	2024-01-12	1289/18675	0.576206	0.750537	0.614475	1	EDN1	CC
ribonucleoprotein complex	2024-01-12	1315/18675	0.583751	0.750537	0.614475	1	RPS4Y1	CC
system development	2024-03-13	4670/17910	0.699003	0.751742	0.619476	3	EDN1/NLGN4Y/NPY	BP
secretion	2024-01-13	1584/17910	0.700076	0.751996	0.619685	1	EDN1	BP
positive regulation of signal transduction	2024-01-13	1591/17910	0.701744	0.752243	0.619888	1	EDN1	BP
regulation of response to stress	2024-01-13	1592/17910	0.701982	0.752243	0.619888	1	EDN1	BP
cell motility	2024-01-13	1611/17910	0.706463	0.755243	0.62236	1	EDN1	BP
localization of cell	2024-01-13	1611/17910	0.706463	0.755243	0.62236	1	EDN1	BP
negative regulation of response to stimulus	2024-01-13	1620/17910	0.708564	0.756588	0.623469	1	EDN1	BP
positive regulation of molecular function	2024-01-13	1636/17910	0.712265	0.759636	0.625981	1	EDN1	BP
extracellular space	2024-02-12	3051/18675	0.606928	0.764157	0.625625	2	EDN1/NPY	CC
Golgi apparatus	2024-01-12	1441/18675	0.618603	0.764157	0.625625	1	NPY	CC
regulation of cell death	2024-01-13	1659/17910	0.717509	0.764321	0.629841	1	EDN1	BP
regulation of cell proliferation	2024-01-13	1664/17910	0.718637	0.764616	0.630084	1	EDN1	BP
regulation of phosphate metabolic process	2024-01-13	1671/17910	0.720209	0.764953	0.630362	1	EDN1	BP
regulation of phosphorus metabolic process	2024-01-13	1673/17910	0.720657	0.764953	0.630362	1	EDN1	BP
defense response	2024-01-13	1681/17910	0.722442	0.765942	0.631177	1	EDN1	BP
protein transport	2024-01-13	1689/17910	0.724216	0.766917	0.631981	1	RPS4Y1	BP
neuron part	2024-01-12	1500/18675	0.633984	0.768097	0.628851	1	NLGN4Y	CC
positive regulation of macromolecule biosynthetic process	2024-01-13	1698/17910	0.726199	0.768112	0.632965	1	EDN1	BP
positive regulation of nucleobase-containing compound metabolic process	2024-01-13	1715/17910	0.729909	0.770003	0.634523	1	EDN1	BP
cell cycle	2024-01-13	1716/17910	0.730126	0.770003	0.634523	1	EDN1	BP
regulation of protein modification process	2024-01-13	1718/17910	0.730559	0.770003	0.634523	1	EDN1	BP
positive regulation of cell communication	2024-01-13	1730/17910	0.733145	0.770918	0.635278	1	EDN1	BP
homeostatic process	2024-01-13	1730/17910	0.733145	0.770918	0.635278	1	EDN1	BP
positive regulation of signaling	2024-01-13	1736/17910	0.734429	0.771365	0.635646	1	EDN1	BP
positive regulation of multicellular organismal process	2024-01-13	1750/17910	0.737403	0.773584	0.637474	1	EDN1	BP
animal organ development	2024-02-13	3403/17910	0.738487	0.773817	0.637666	2	EDN1/NPY	BP
regulation of transport	2024-01-13	1773/17910	0.742222	0.776824	0.640145	1	EDN1	BP
extracellular region part	2024-02-12	3312/18675	0.655484	0.77916	0.637909	2	EDN1/NPY	CC
signaling receptor activity	2024-01-12	1344/16967	0.628664	0.7799	0.61571	1	NPY	MF
molecular transducer activity	2024-01-12	1381/16967	0.639084	0.7799	0.61571	1	NPY	MF
ATP binding	2024-01-12	1451/16967	0.658069	0.781665	0.617104	1	DDX3Y	MF
adenyl ribonucleotide binding	2024-01-12	1502/16967	0.671319	0.781665	0.617104	1	DDX3Y	MF
adenyl nucleotide binding	2024-01-12	1509/16967	0.673101	0.781665	0.617104	1	DDX3Y	MF
establishment of protein localization	2024-01-13	1803/17910	0.748385	0.781814	0.644257	1	RPS4Y1	BP
regulation of cell differentiation	2024-01-13	1808/17910	0.749399	0.781814	0.644257	1	EDN1	BP
positive regulation of cellular biosynthetic process	2024-01-13	1809/17910	0.749601	0.781814	0.644257	1	EDN1	BP
positive regulation of gene expression	2024-01-13	1827/17910	0.753218	0.784137	0.646171	1	EDN1	BP
protein phosphorylation	2024-01-13	1835/17910	0.754809	0.784137	0.646171	1	EDN1	BP
locomotion	2024-01-13	1835/17910	0.754809	0.784137	0.646171	1	EDN1	BP
regulation of intracellular signal transduction	2024-01-13	1838/17910	0.755404	0.784137	0.646171	1	EDN1	BP
positive regulation of biosynthetic process	2024-01-13	1842/17910	0.756194	0.784137	0.646171	1	EDN1	BP
drug binding	2024-01-12	1658/16967	0.708983	0.795875	0.628323	1	DDX3Y	MF
purine ribonucleoside triphosphate binding	2024-01-12	1732/16967	0.725428	0.795875	0.628323	1	DDX3Y	MF
purine ribonucleotide binding	2024-01-12	1790/16967	0.737716	0.795875	0.628323	1	DDX3Y	MF
purine nucleotide binding	2024-01-12	1798/16967	0.739371	0.795875	0.628323	1	DDX3Y	MF
ribonucleotide binding	2024-01-12	1804/16967	0.740606	0.795875	0.628323	1	DDX3Y	MF
apoptotic process	2024-01-13	1907/17910	0.768714	0.796199	0.656111	1	EDN1	BP
cellular response to stress	2024-01-13	1914/17910	0.770026	0.79664	0.656474	1	EDN1	BP
establishment of localization in cell	2024-01-13	1919/17910	0.770959	0.796687	0.656513	1	RPS4Y1	BP
cell proliferation	2024-01-13	1969/17910	0.7801	0.805206	0.663533	1	EDN1	BP
movement of cell or subcellular component	2024-01-13	2012/17910	0.78769	0.811176	0.668453	1	EDN1	BP
small molecule metabolic process	2024-01-13	2012/17910	0.78769	0.811176	0.668453	1	EDN1	BP
nucleotide binding	2024-01-12	2012/16967	0.78024	0.814347	0.642906	1	DDX3Y	MF
nucleoside phosphate binding	2024-01-12	2013/16967	0.780416	0.814347	0.642906	1	DDX3Y	MF
carbohydrate derivative binding	2024-01-12	2090/16967	0.793611	0.816286	0.644436	1	DDX3Y	MF
programmed cell death	2024-01-13	2049/17910	0.794027	0.816765	0.673058	1	EDN1	BP
endoplasmic reticulum	2024-01-12	1785/18675	0.70059	0.817355	0.66918	1	EDN1	CC
regulation of multicellular organismal development	2024-01-13	2077/17910	0.798706	0.820638	0.67625	1	EDN1	BP
regulation of catalytic activity	2024-01-13	2116/17910	0.80506	0.826221	0.680851	1	EDN1	BP
immune response	2024-01-13	2148/17910	0.810134	0.83048	0.68436	1	EDN1	BP

## Sheet: FWM‘s DEGs-KEGG
Description	Gene Ratio	BgRatio	pvalue	p.adjust	qvalue	Count	Gene ID	Other
cAMP signaling pathway	2024-02-07	216/7914	0.0142245	0.163268	0.127027	2	EDN1/NPY	Environmental Information Processing
Histidine metabolism	2024-01-07	23/7914	0.0201748	0.163268	0.127027	1	CNDP1	Metabolism
beta-Alanine metabolism	2024-01-07	33/7914	0.028837	0.163268	0.127027	1	CNDP1	Metabolism
Neuroactive ligand-receptor interaction	2024-02-07	340/7914	0.0334871	0.163268	0.127027	2	EDN1/NPY	Environmental Information Processing
Arginine and proline metabolism	2024-01-07	50/7914	0.0434121	0.163268	0.127027	1	CNDP1	Metabolism
Regulation of lipolysis in adipocytes	2024-01-07	55/7914	0.0476631	0.163268	0.127027	1	NPY	Organismal Systems
Adipocytokine signaling pathway	2024-01-07	69/7914	0.0594797	0.163268	0.127027	1	NPY	Organismal Systems
Renin secretion	2024-01-07	69/7914	0.0594797	0.163268	0.127027	1	EDN1	Organismal Systems
Hypertrophic cardiomyopathy (HCM)	2024-01-07	90/7914	0.076969	0.163268	0.127027	1	EDN1	Human Diseases
AGE-RAGE signaling pathway in diabetic complications	2024-01-07	100/7914	0.0851987	0.163268	0.127027	1	EDN1	Human Diseases
Melanogenesis	2024-01-07	101/7914	0.0860182	0.163268	0.127027	1	EDN1	Organismal Systems
HIF-1 signaling pathway	2024-01-07	109/7914	0.0925516	0.163268	0.127027	1	EDN1	Environmental Information Processing
TNF signaling pathway	2024-01-07	112/7914	0.0949913	0.163268	0.127027	1	EDN1	Environmental Information Processing
Relaxin signaling pathway	2024-01-07	129/7914	0.10871	0.163268	0.127027	1	EDN1	Organismal Systems
Vascular smooth muscle contraction	2024-01-07	132/7914	0.111113	0.163268	0.127027	1	EDN1	Organismal Systems
Fluid shear stress and atherosclerosis	2024-01-07	139/7914	0.116697	0.163268	0.127027	1	EDN1	Human Diseases
Cell adhesion molecules (CAMs)	2024-01-07	147/7914	0.123042	0.163268	0.127027	1	NLGN4Y	Environmental Information Processing
Ribosome	2024-01-07	153/7914	0.127775	0.163268	0.127027	1	RPS4Y1	Genetic Information Processing
RNA transport	2024-01-07	165/7914	0.137175	0.166054	0.129195	1	EIF1AY	Genetic Information Processing
Alcoholism	2024-01-07	184/7914	0.151881	0.174663	0.135894	1	NPY	Human Diseases
Regulation of actin cytoskeleton	2024-01-07	213/7914	0.173913	0.190476	0.148197	1	TMSB4Y	Cellular Processes
Pathways in cancer	2024-01-07	530/7914	0.384559	0.402039	0.312799	1	EDN1	Human Diseases
Metabolic pathways	2024-01-07	1439/7914	0.754727	0.754727	0.587202	1	CNDP1	Metabolism

## Sheet: HIP‘s DEGs-GO
Description	Gene Ratio	BgRatio	pvalue	p.adjust	qvalue	Count	Gene ID	Other
haptoglobin binding	2024-03-04	3/16967	4.91443e-12	1.27775e-10	3.62116e-11	3	HBA1/HBB/HBA2	MF
haptoglobin-hemoglobin complex	2024-03-06	4/18675	7.37016e-11	3.83248e-09	1.39645e-09	3	HBA1/HBB/HBA2	CC
hemoglobin complex	2024-03-06	5/18675	1.84232e-10	4.79003e-09	1.74535e-09	3	HBA1/HBB/HBA2	CC
endocytic vesicle lumen	2024-03-06	20/18675	2.09645e-08	3.63384e-07	1.32407e-07	3	HBA1/HBB/HBA2	CC
peroxidase activity	2024-03-04	37/16967	3.81277e-08	4.20118e-07	1.19062e-07	3	HBA1/HBB/HBA2	MF
oxidoreductase activity, acting on peroxide as acceptor	2024-03-04	40/16967	4.84751e-08	4.20118e-07	1.19062e-07	3	HBA1/HBB/HBA2	MF
antioxidant activity	2024-03-04	65/16967	2.14074e-07	1.39148e-06	3.94346e-07	3	HBA1/HBB/HBA2	MF
oxygen transport	2024-03-06	15/17910	9.49125e-09	7.54555e-06	4.71566e-06	3	HBA1/HBB/HBA2	BP
gas transport	2024-03-06	19/17910	2.02031e-08	8.03073e-06	5.01887e-06	3	HBA1/HBB/HBA2	BP
hydrogen peroxide catabolic process	2024-03-06	22/17910	3.2096e-08	8.50544e-06	5.31555e-06	3	HBA1/HBB/HBA2	BP
drug transport	2024-04-06	175/17910	1.30124e-07	2.5862e-05	1.61627e-05	4	EDN1/HBA1/HBB/HBA2	BP
bicarbonate transport	2024-03-06	42/17910	2.3866e-07	3.16224e-05	1.97627e-05	3	HBA1/HBB/HBA2	BP
antibiotic catabolic process	2024-03-06	42/17910	2.3866e-07	3.16224e-05	1.97627e-05	3	HBA1/HBB/HBA2	BP
nitric oxide transport	2024-02-06	3/17910	2.8055e-07	3.18625e-05	1.99128e-05	2	EDN1/HBB	BP
hydrogen peroxide metabolic process	2024-03-06	47/17910	3.36885e-07	3.23611e-05	2.02244e-05	3	HBA1/HBB/HBA2	BP
response to reactive oxygen species	2024-04-06	230/17910	3.89552e-07	3.23611e-05	2.02244e-05	4	EDN1/HBA1/HBB/HBA2	BP
cofactor catabolic process	2024-03-06	50/17910	4.07058e-07	3.23611e-05	2.02244e-05	3	HBA1/HBB/HBA2	BP
reactive oxygen species metabolic process	2024-04-06	269/17910	7.29108e-07	5.26946e-05	3.29319e-05	4	EDN1/HBA1/HBB/HBA2	BP
response to antibiotic	2024-04-06	328/17910	1.60959e-06	0.000106635	6.66427e-05	4	EDN1/HBA1/HBB/HBA2	BP
blood microparticle	2024-03-06	147/18675	9.39293e-06	0.000122108	4.44928e-05	3	HBA1/HBB/HBA2	CC
cellular oxidant detoxification	2024-03-06	99/17910	3.23743e-06	0.000197982	0.00012373	3	HBA1/HBB/HBA2	BP
cellular detoxification	2024-03-06	107/17910	4.09269e-06	0.0002256	0.000140991	3	HBA1/HBB/HBA2	BP
drug catabolic process	2024-03-06	109/17910	4.32767e-06	0.0002256	0.000140991	3	HBA1/HBB/HBA2	BP
organic anion transport	2024-04-06	430/17910	4.73116e-06	0.0002256	0.000140991	4	EDN1/HBA1/HBB/HBA2	BP
detoxification	2024-03-06	113/17910	4.82415e-06	0.0002256	0.000140991	3	HBA1/HBB/HBA2	BP
response to oxidative stress	2024-04-06	442/17910	5.27805e-06	0.000233114	0.000145687	4	EDN1/HBA1/HBB/HBA2	BP
cytosolic part	2024-03-06	207/18675	2.61936e-05	0.000272413	9.92599e-05	3	HBA1/HBB/HBA2	CC
protein heterooligomerization	2024-03-06	128/17910	7.02042e-06	0.000292381	0.000182726	3	HBA1/HBB/HBA2	BP
antibiotic metabolic process	2024-03-06	130/17910	7.3555e-06	0.000292381	0.000182726	3	HBA1/HBB/HBA2	BP
response to toxic substance	2024-04-06	499/17910	8.54292e-06	0.000323411	0.000202118	4	EDN1/HBA1/HBB/HBA2	BP
response to hydrogen peroxide	2024-03-06	144/17910	1.0002e-05	0.000361437	0.000225883	3	HBA1/HBB/HBA2	BP
response to inorganic substance	2024-04-06	528/17910	1.06875e-05	0.000369417	0.00023087	4	EDN1/HBA1/HBB/HBA2	BP
anion transport	2024-04-06	542/17910	1.18553e-05	0.000392705	0.000245425	4	EDN1/HBA1/HBB/HBA2	BP
cytosolic small ribosomal subunit	2024-02-06	39/18675	6.34082e-05	0.000526445	0.000191822	2	HBA1/HBA2	CC
endocytic vesicle	2024-03-06	289/18675	7.08675e-05	0.000526445	0.000191822	3	HBA1/HBB/HBA2	CC
cytoplasmic vesicle lumen	2024-03-06	338/18675	0.000112867	0.000657865	0.000239708	3	HBA1/HBB/HBA2	CC
vesicle lumen	2024-03-06	339/18675	0.000113861	0.000657865	0.000239708	3	HBA1/HBB/HBA2	CC
small ribosomal subunit	2024-02-06	67/18675	0.000188442	0.000979898	0.000357048	2	HBA1/HBA2	CC
oxidoreductase activity	2024-03-04	662/16967	0.000229659	0.00119423	0.000338445	3	HBA1/HBB/HBA2	MF
cellular response to toxic substance	2024-03-06	241/17910	4.67087e-05	0.00148534	0.000928274	3	HBA1/HBB/HBA2	BP
drug metabolic process	2024-04-06	792/17910	5.30094e-05	0.00162086	0.00101297	4	EDN1/HBA1/HBB/HBA2	BP
cytosolic ribosome	2024-02-06	95/18675	0.000379027	0.00179177	0.00065287	2	HBA1/HBA2	CC
iron ion binding	2024-02-04	144/16967	0.00042443	0.0018392	0.00052123	2	HBA1/HBA2	MF
bombesin receptor binding	2024-01-04	3/16967	0.00070713	0.00229817	0.000651304	1	EDN1	MF
endothelin B receptor binding	2024-01-04	3/16967	0.00070713	0.00229817	0.000651304	1	EDN1	MF
positive regulation of nitric oxide biosynthetic process	2024-02-06	42/17910	8.00515e-05	0.00235707	0.00147307	2	EDN1/HBB	BP
positive regulation of nitric oxide metabolic process	2024-02-06	43/17910	8.39439e-05	0.00238341	0.00148953	2	EDN1/HBB	BP
receptor-mediated endocytosis	2024-03-06	301/17910	9.05366e-05	0.00248195	0.00155112	3	HBA1/HBB/HBA2	BP
response to drug	2024-04-06	958/17910	0.000111891	0.00296511	0.00185307	4	EDN1/HBA1/HBB/HBA2	BP
oxygen carrier activity	2024-01-04	5/16967	0.00117834	0.00306369	0.000868252	1	HBB	MF
hemoglobin binding	2024-01-04	5/16967	0.00117834	0.00306369	0.000868252	1	HBB	MF
positive regulation of reactive oxygen species biosynthetic process	2024-02-06	57/17910	0.000148057	0.00379694	0.00237293	2	EDN1/HBB	BP
rough endoplasmic reticulum lumen	2024-01-06	3/18675	0.000963597	0.00417559	0.00152147	1	EDN1	CC
regulation of nitric oxide biosynthetic process	2024-02-06	65/17910	0.000192726	0.00478804	0.00299232	2	EDN1/HBB	BP
ribosomal subunit	2024-02-06	173/18675	0.00124894	0.00499576	0.00182032	2	HBA1/HBA2	CC
Weibel-Palade body	2024-01-06	5/18675	0.00160557	0.00596353	0.00217295	1	EDN1	CC
nitric oxide biosynthetic process	2024-02-06	76/17910	0.000263639	0.0063513	0.0039693	2	EDN1/HBB	BP
nitric oxide metabolic process	2024-02-06	81/17910	0.000299492	0.00700283	0.00437648	2	EDN1/HBB	BP
reactive nitrogen species metabolic process	2024-02-06	84/17910	0.000322087	0.00731598	0.00457218	2	EDN1/HBB	BP
cytoplasmic vesicle	2024-04-06	2179/18675	0.0022816	0.00745405	0.00271605	4	EDN1/HBA1/HBB/HBA2	CC
intracellular vesicle	2024-04-06	2182/18675	0.00229355	0.00745405	0.00271605	4	EDN1/HBA1/HBB/HBA2	CC
ribosome	2024-02-06	252/18675	0.00262493	0.00802921	0.00292562	2	HBA1/HBA2	CC
neurotransmitter biosynthetic process	2024-02-06	98/17910	0.000438234	0.00967768	0.00604815	2	EDN1/HBB	BP
regulation of reactive oxygen species biosynthetic process	2024-02-06	101/17910	0.00046541	0.00973686	0.00608514	2	EDN1/HBB	BP
positive regulation of reactive oxygen species metabolic process	2024-02-06	101/17910	0.00046541	0.00973686	0.00608514	2	EDN1/HBB	BP
cofactor metabolic process	2024-03-06	543/17910	0.000517669	0.0105525	0.00659487	3	HBA1/HBB/HBA2	BP
protein complex oligomerization	2024-03-06	564/17910	0.000578643	0.0115005	0.00718735	3	HBA1/HBB/HBA2	BP
renal system process	2024-02-06	120/17910	0.000656161	0.0127231	0.00795143	2	EDN1/HBB	BP
neuropeptide receptor binding	2024-01-04	23/16967	0.00541175	0.0127914	0.0036251	1	EDN1	MF
reactive oxygen species biosynthetic process	2024-02-06	122/17910	0.000678106	0.0128356	0.00802171	2	EDN1/HBB	BP
ion transport	2024-04-06	1533/17910	0.00069656	0.0128783	0.00804838	4	EDN1/HBA1/HBB/HBA2	BP
response to oxygen-containing compound	2024-04-06	1551/17910	0.000728634	0.0131651	0.00822763	4	EDN1/HBA1/HBB/HBA2	BP
oxygen binding	2024-01-04	27/16967	0.00635068	0.0137598	0.00389954	1	HBB	MF
regulation of blood vessel size	2024-02-06	133/17910	0.000805127	0.0141234	0.00882655	2	EDN1/HBB	BP
regulation of tube size	2024-02-06	134/17910	0.000817204	0.0141234	0.00882655	2	EDN1/HBB	BP
regulation of cell death	2024-04-06	1659/17910	0.000944188	0.015361	0.00959999	4	EDN1/HBA1/HBB/HBA2	BP
neurotransmitter metabolic process	2024-02-06	145/17910	0.000955853	0.015361	0.00959999	2	EDN1/HBB	BP
endocytosis	2024-03-06	675/17910	0.000978746	0.015361	0.00959999	3	HBA1/HBB/HBA2	BP
regulation of prostaglandin-endoperoxide synthase activity	2024-01-06	3/17910	0.00100474	0.015361	0.00959999	1	EDN1	BP
positive regulation of prostaglandin-endoperoxide synthase activity	2024-01-06	3/17910	0.00100474	0.015361	0.00959999	1	EDN1	BP
positive regulation of chemokine-mediated signaling pathway	2024-01-06	3/17910	0.00100474	0.015361	0.00959999	1	EDN1	BP
molecular carrier activity	2024-01-04	36/16967	0.00846084	0.0169217	0.00479562	1	HBB	MF
positive regulation of cell death	2024-03-06	710/17910	0.00113415	0.0170122	0.0106319	3	HBA1/HBB/HBA2	BP
vascular process in circulatory system	2024-02-06	161/17910	0.00117644	0.0173197	0.0108241	2	EDN1/HBB	BP
regulation of blood pressure	2024-02-06	169/17910	0.00129509	0.01836	0.0114742	2	EDN1/HBB	BP
import into cell	2024-03-06	751/17910	0.00133542	0.01836	0.0114742	3	HBA1/HBB/HBA2	BP
vein smooth muscle contraction	2024-01-06	4/17910	0.00133947	0.01836	0.0114742	1	EDN1	BP
rhythmic synaptic transmission	2024-01-06	4/17910	0.00133947	0.01836	0.0114742	1	EDN1	BP
cytoplasmic vesicle part	2024-03-06	1450/18675	0.00781333	0.0220923	0.00804983	3	HBA1/HBB/HBA2	CC
extracellular space	2024-04-06	3051/18675	0.00807219	0.0220923	0.00804983	4	EDN1/HBA1/HBB/HBA2	CC
response to ozone	2024-01-06	5/17910	0.00167411	0.0221756	0.0138588	1	EDN1	BP
negative regulation of nitric-oxide synthase biosynthetic process	2024-01-06	5/17910	0.00167411	0.0221756	0.0138588	1	EDN1	BP
regulation of reactive oxygen species metabolic process	2024-02-06	194/17910	0.00170152	0.0221756	0.0138588	2	EDN1/HBB	BP
regulation of systemic arterial blood pressure by endothelin	2024-01-06	6/17910	0.00200865	0.0253472	0.015841	1	EDN1	BP
positive regulation of sarcomere organization	2024-01-06	6/17910	0.00200865	0.0253472	0.015841	1	EDN1	BP
extracellular region part	2024-04-06	3312/18675	0.0109268	0.0284096	0.0103517	4	EDN1/HBA1/HBB/HBA2	CC
cellular response to mineralocorticoid stimulus	2024-01-06	7/17910	0.0023431	0.0291056	0.0181898	1	EDN1	BP
neurotransmitter transport	2024-02-06	241/17910	0.00261007	0.0313025	0.0195628	2	EDN1/HBB	BP
cell death	2024-04-06	2178/17910	0.00266899	0.0313025	0.0195628	4	EDN1/HBA1/HBB/HBA2	BP
epithelial fluid transport	2024-01-06	8/17910	0.00267745	0.0313025	0.0195628	1	EDN1	BP
maternal process involved in parturition	2024-01-06	8/17910	0.00267745	0.0313025	0.0195628	1	EDN1	BP
artery smooth muscle contraction	2024-01-06	9/17910	0.00301171	0.0337227	0.0210753	1	EDN1	BP
positive regulation of odontogenesis	2024-01-06	9/17910	0.00301171	0.0337227	0.0210753	1	EDN1	BP
regulation of sarcomere organization	2024-01-06	9/17910	0.00301171	0.0337227	0.0210753	1	EDN1	BP
basal part of cell	2024-01-06	45/18675	0.0143729	0.0355901	0.0129681	1	EDN1	CC
positive regulation of prostaglandin secretion	2024-01-06	10/17910	0.00334588	0.036438	0.0227722	1	EDN1	BP
regulation of chemokine-mediated signaling pathway	2024-01-06	10/17910	0.00334588	0.036438	0.0227722	1	EDN1	BP
histamine secretion	2024-01-06	11/17910	0.00367995	0.0375072	0.0234404	1	EDN1	BP
positive regulation of receptor biosynthetic process	2024-01-06	11/17910	0.00367995	0.0375072	0.0234404	1	EDN1	BP
tonic smooth muscle contraction	2024-01-06	11/17910	0.00367995	0.0375072	0.0234404	1	EDN1	BP
regulation of prostaglandin secretion	2024-01-06	11/17910	0.00367995	0.0375072	0.0234404	1	EDN1	BP
positive regulation of cell size	2024-01-06	11/17910	0.00367995	0.0375072	0.0234404	1	EDN1	BP
transition metal ion binding	2024-02-04	1051/16967	0.0211492	0.0392771	0.0111312	2	HBA1/HBA2	MF
vesicle	2024-04-06	3756/18675	0.0172912	0.0396634	0.0144522	4	EDN1/HBA1/HBB/HBA2	CC
tertiary granule lumen	2024-01-06	55/18675	0.0175434	0.0396634	0.0144522	1	HBB	CC
organic substance transport	2024-04-06	2416/17910	0.00394807	0.0397306	0.02483	4	EDN1/HBA1/HBB/HBA2	BP
histamine transport	2024-01-06	12/17910	0.00401393	0.0398884	0.0249286	1	EDN1	BP
hormone activity	2024-01-04	103/16967	0.0240643	0.0417115	0.0118211	1	EDN1	MF
regulation of neurotransmitter levels	2024-02-06	321/17910	0.00458007	0.0437869	0.027365	2	EDN1/HBB	BP
prostaglandin secretion	2024-01-06	14/17910	0.00468161	0.0437869	0.027365	1	EDN1	BP
negative regulation of smooth muscle cell apoptotic process	2024-01-06	14/17910	0.00468161	0.0437869	0.027365	1	EDN1	BP
positive regulation of urine volume	2024-01-06	14/17910	0.00468161	0.0437869	0.027365	1	EDN1	BP
positive regulation of cell growth involved in cardiac muscle cell development	2024-01-06	14/17910	0.00468161	0.0437869	0.027365	1	EDN1	BP
blood coagulation	2024-02-06	331/17910	0.00486303	0.0444906	0.0278048	2	EDN1/HBB	BP
hemostasis	2024-02-06	336/17910	0.00500753	0.0444906	0.0278048	2	EDN1/HBB	BP
prostaglandin transport	2024-01-06	15/17910	0.00501531	0.0444906	0.0278048	1	EDN1	BP
positive regulation of renal sodium excretion	2024-01-06	15/17910	0.00501531	0.0444906	0.0278048	1	EDN1	BP
coagulation	2024-02-06	337/17910	0.00503667	0.0444906	0.0278048	2	EDN1/HBB	BP
rough endoplasmic reticulum	2024-01-06	74/18675	0.0235439	0.0445674	0.0162391	1	EDN1	CC
extracellular exosome	2024-03-06	2162/18675	0.0236524	0.0445674	0.0162391	3	HBA1/HBB/HBA2	CC
Cajal body	2024-01-06	75/18675	0.0238589	0.0445674	0.0162391	1	SCARNA3	CC
extracellular vesicle	2024-03-06	2185/18675	0.0243427	0.0445674	0.0162391	3	HBA1/HBB/HBA2	CC
extracellular organelle	2024-03-06	2187/18675	0.0244033	0.0445674	0.0162391	3	HBA1/HBB/HBA2	CC
secretory granule	2024-02-06	806/18675	0.0248549	0.0445674	0.0162391	2	EDN1/HBB	CC
parturition	2024-01-06	16/17910	0.00534892	0.0452382	0.028272	1	EDN1	BP
positive regulation of icosanoid secretion	2024-01-06	16/17910	0.00534892	0.0452382	0.028272	1	EDN1	BP
positive regulation of cytosolic calcium ion concentration involved in phospholipase C-activating G protein-coupled signaling pathway	2024-01-06	16/17910	0.00534892	0.0452382	0.028272	1	EDN1	BP
renal absorption	2024-01-06	16/17910	0.00534892	0.0452382	0.028272	1	HBB	BP
extracellular region	2024-04-06	4295/18675	0.0279821	0.0485022	0.0176729	4	EDN1/HBA1/HBB/HBA2	CC
response to muscle stretch	2024-01-06	18/17910	0.00601586	0.0493052	0.0308137	1	EDN1	BP
transepithelial transport	2024-01-06	18/17910	0.00601586	0.0493052	0.0308137	1	EDN1	BP
positive regulation of fatty acid transport	2024-01-06	18/17910	0.00601586	0.0493052	0.0308137	1	EDN1	BP
regulation of icosanoid secretion	2024-01-06	19/17910	0.00634919	0.0499763	0.0312331	1	EDN1	BP
nitric-oxide synthase biosynthetic process	2024-01-06	19/17910	0.00634919	0.0499763	0.0312331	1	EDN1	BP
regulation of nitric-oxide synthase biosynthetic process	2024-01-06	19/17910	0.00634919	0.0499763	0.0312331	1	EDN1	BP
response to salt	2024-01-06	19/17910	0.00634919	0.0499763	0.0312331	1	EDN1	BP
cellular component assembly	2024-04-06	2765/17910	0.00654176	0.0505955	0.0316201	4	EDN1/HBA1/HBB/HBA2	BP
regulation of receptor biosynthetic process	2024-01-06	20/17910	0.00668242	0.0505955	0.0316201	1	EDN1	BP
phasic smooth muscle contraction	2024-01-06	20/17910	0.00668242	0.0505955	0.0316201	1	EDN1	BP
middle ear morphogenesis	2024-01-06	20/17910	0.00668242	0.0505955	0.0316201	1	EDN1	BP
secretory vesicle	2024-02-06	923/18675	0.0320493	0.0509187	0.0185534	2	EDN1/HBB	CC
intracellular non-membrane-bounded organelle	2024-04-06	4464/18675	0.0320846	0.0509187	0.0185534	4	SCARNA3/HBA1/SNORD118/HBA2	CC
non-membrane-bounded organelle	2024-04-06	4473/18675	0.0323138	0.0509187	0.0185534	4	SCARNA3/HBA1/SNORD118/HBA2	CC
regulation of urine volume	2024-01-06	22/17910	0.00734861	0.0535977	0.0334963	1	EDN1	BP
regulation of renal sodium excretion	2024-01-06	22/17910	0.00734861	0.0535977	0.0334963	1	EDN1	BP
response to leptin	2024-01-06	22/17910	0.00734861	0.0535977	0.0334963	1	EDN1	BP
azole transport	2024-01-06	22/17910	0.00734861	0.0535977	0.0334963	1	EDN1	BP
receptor biosynthetic process	2024-01-06	24/17910	0.00801443	0.0562375	0.0351461	1	EDN1	BP
renal sodium excretion	2024-01-06	24/17910	0.00801443	0.0562375	0.0351461	1	EDN1	BP
regulation of odontogenesis	2024-01-06	24/17910	0.00801443	0.0562375	0.0351461	1	EDN1	BP
positive regulation of neutrophil chemotaxis	2024-01-06	24/17910	0.00801443	0.0562375	0.0351461	1	EDN1	BP
cellular component biogenesis	2024-04-06	2951/17910	0.00832981	0.0562375	0.0351461	4	EDN1/HBA1/HBB/HBA2	BP
positive regulation of heart rate	2024-01-06	25/17910	0.0083472	0.0562375	0.0351461	1	EDN1	BP
vascular smooth muscle contraction	2024-01-06	25/17910	0.0083472	0.0562375	0.0351461	1	EDN1	BP
regulation of excretion	2024-01-06	25/17910	0.0083472	0.0562375	0.0351461	1	EDN1	BP
regulation of cell growth involved in cardiac muscle cell development	2024-01-06	25/17910	0.0083472	0.0562375	0.0351461	1	EDN1	BP
regulation of anatomical structure size	2024-02-06	442/17910	0.0085346	0.0565615	0.0353486	2	EDN1/HBB	BP
protein kinase C-activating G protein-coupled receptor signaling pathway	2024-01-06	26/17910	0.00867987	0.0565615	0.0353486	1	EDN1	BP
fluid transport	2024-01-06	26/17910	0.00867987	0.0565615	0.0353486	1	EDN1	BP
positive regulation of granulocyte chemotaxis	2024-01-06	26/17910	0.00867987	0.0565615	0.0353486	1	EDN1	BP
positive regulation of neutrophil migration	2024-01-06	27/17910	0.00901246	0.0577815	0.036111	1	EDN1	BP
regulation of fatty acid transport	2024-01-06	27/17910	0.00901246	0.0577815	0.036111	1	EDN1	BP
cytokine activity	2024-01-04	154/16967	0.0358176	0.0582036	0.0164949	1	EDN1	MF
prostaglandin biosynthetic process	2024-01-06	28/17910	0.00934495	0.0589622	0.0368489	1	EDN1	BP
prostanoid biosynthetic process	2024-01-06	28/17910	0.00934495	0.0589622	0.0368489	1	EDN1	BP
ficolin-1-rich granule lumen	2024-01-06	124/18675	0.039189	0.0599361	0.0218391	1	HBB	CC
positive regulation of cardiac muscle cell differentiation	2024-01-06	29/17910	0.00967735	0.0605787	0.0378592	1	EDN1	BP
cellular response to chemical stimulus	2024-04-06	3100/17910	0.00999109	0.0607456	0.0379635	4	EDN1/HBA1/HBB/HBA2	BP
branching involved in blood vessel morphogenesis	2024-01-06	30/17910	0.0100097	0.0607456	0.0379635	1	EDN1	BP
response to prostaglandin	2024-01-06	30/17910	0.0100097	0.0607456	0.0379635	1	EDN1	BP
regulation of neutrophil chemotaxis	2024-01-06	30/17910	0.0100097	0.0607456	0.0379635	1	EDN1	BP
positive regulation of smooth muscle contraction	2024-01-06	31/17910	0.0103419	0.0618179	0.0386336	1	EDN1	BP
response to mineralocorticoid	2024-01-06	31/17910	0.0103419	0.0618179	0.0386336	1	EDN1	BP
regulation of body fluid levels	2024-02-06	499/17910	0.0107876	0.0640012	0.0399981	2	EDN1/HBB	BP
positive regulation of organic acid transport	2024-01-06	33/17910	0.011006	0.0643366	0.0402077	1	EDN1	BP
superoxide anion generation	2024-01-06	33/17910	0.011006	0.0643366	0.0402077	1	EDN1	BP
metal ion binding	2024-03-04	4068/16967	0.0451967	0.0649512	0.0184072	3	HBA1/HBB/HBA2	MF
cation binding	2024-03-04	4133/16967	0.0472325	0.0649512	0.0184072	3	HBA1/HBB/HBA2	MF
G protein-coupled receptor binding	2024-01-04	205/16967	0.0474644	0.0649512	0.0184072	1	EDN1	MF
multicellular organism aging	2024-01-06	34/17910	0.0113379	0.0653164	0.04082	1	EDN1	BP
regulation of neutrophil migration	2024-01-06	34/17910	0.0113379	0.0653164	0.04082	1	EDN1	BP
blood circulation	2024-02-06	523/17910	0.0118086	0.0671567	0.0419702	2	EDN1/HBB	BP
smooth muscle cell apoptotic process	2024-01-06	36/17910	0.0120015	0.0671567	0.0419702	1	EDN1	BP
regulation of smooth muscle cell apoptotic process	2024-01-06	36/17910	0.0120015	0.0671567	0.0419702	1	EDN1	BP
regulation of renal system process	2024-01-06	36/17910	0.0120015	0.0671567	0.0419702	1	EDN1	BP
circulatory system process	2024-02-06	532/17910	0.0122023	0.0671567	0.0419702	2	EDN1/HBB	BP
regulation of systemic arterial blood pressure by hormone	2024-01-06	37/17910	0.0123332	0.0671567	0.0419702	1	EDN1	BP
sarcomere organization	2024-01-06	37/17910	0.0123332	0.0671567	0.0419702	1	EDN1	BP
regulation of sensory perception of pain	2024-01-06	37/17910	0.0123332	0.0671567	0.0419702	1	EDN1	BP
regulation of sensory perception	2024-01-06	38/17910	0.0126647	0.0675878	0.0422396	1	EDN1	BP
physiological muscle hypertrophy	2024-01-06	39/17910	0.0129962	0.0675878	0.0422396	1	EDN1	BP
physiological cardiac muscle hypertrophy	2024-01-06	39/17910	0.0129962	0.0675878	0.0422396	1	EDN1	BP
positive regulation of heart contraction	2024-01-06	39/17910	0.0129962	0.0675878	0.0422396	1	EDN1	BP
cell growth involved in cardiac muscle cell development	2024-01-06	39/17910	0.0129962	0.0675878	0.0422396	1	EDN1	BP
response to dexamethasone	2024-01-06	39/17910	0.0129962	0.0675878	0.0422396	1	EDN1	BP
wound healing	2024-02-06	550/17910	0.0130075	0.0675878	0.0422396	2	EDN1/HBB	BP
response to testosterone	2024-01-06	40/17910	0.0133276	0.0688015	0.0429981	1	EDN1	BP
prostanoid metabolic process	2024-01-06	41/17910	0.0136589	0.0691643	0.0432249	1	EDN1	BP
prostaglandin metabolic process	2024-01-06	41/17910	0.0136589	0.0691643	0.0432249	1	EDN1	BP
positive regulation of cardiocyte differentiation	2024-01-06	41/17910	0.0136589	0.0691643	0.0432249	1	EDN1	BP
icosanoid secretion	2024-01-06	42/17910	0.0139901	0.0698486	0.0436525	1	EDN1	BP
regulation of systemic arterial blood pressure mediated by a chemical signal	2024-01-06	43/17910	0.0143212	0.0698486	0.0436525	1	EDN1	BP
positive regulation of cardiac muscle hypertrophy	2024-01-06	43/17910	0.0143212	0.0698486	0.0436525	1	EDN1	BP
response to nicotine	2024-01-06	43/17910	0.0143212	0.0698486	0.0436525	1	EDN1	BP
icosanoid transport	2024-01-06	43/17910	0.0143212	0.0698486	0.0436525	1	EDN1	BP
fatty acid derivative transport	2024-01-06	43/17910	0.0143212	0.0698486	0.0436525	1	EDN1	BP
positive regulation of muscle hypertrophy	2024-01-06	44/17910	0.0146522	0.0702226	0.0438862	1	EDN1	BP
regulation of granulocyte chemotaxis	2024-01-06	44/17910	0.0146522	0.0702226	0.0438862	1	EDN1	BP
protein-containing complex assembly	2024-03-06	1742/17910	0.0146628	0.0702226	0.0438862	3	HBA1/HBB/HBA2	BP
sodium ion homeostasis	2024-01-06	46/17910	0.0153139	0.0729015	0.0455604	1	EDN1	BP
positive regulation of cytokine-mediated signaling pathway	2024-01-06	47/17910	0.0156446	0.0740326	0.0462673	1	EDN1	BP
positive regulation of mitotic nuclear division	2024-01-06	48/17910	0.0159753	0.0745006	0.0465598	1	EDN1	BP
positive regulation of muscle contraction	2024-01-06	48/17910	0.0159753	0.0745006	0.0465598	1	EDN1	BP
negative regulation of blood coagulation	2024-01-06	49/17910	0.0163058	0.0745006	0.0465598	1	EDN1	BP
positive regulation of cardiac muscle tissue growth	2024-01-06	49/17910	0.0163058	0.0745006	0.0465598	1	EDN1	BP
positive regulation of anion transport	2024-01-06	49/17910	0.0163058	0.0745006	0.0465598	1	EDN1	BP
positive regulation of vascular smooth muscle cell proliferation	2024-01-06	49/17910	0.0163058	0.0745006	0.0465598	1	EDN1	BP
negative regulation of hemostasis	2024-01-06	50/17910	0.0166363	0.0751467	0.0469636	1	EDN1	BP
regulation of cardiac muscle cell differentiation	2024-01-06	50/17910	0.0166363	0.0751467	0.0469636	1	EDN1	BP
myofibril assembly	2024-01-06	51/17910	0.0169666	0.0757778	0.047358	1	EDN1	BP
chemokine-mediated signaling pathway	2024-01-06	51/17910	0.0169666	0.0757778	0.047358	1	EDN1	BP
inositol phosphate-mediated signaling	2024-01-06	52/17910	0.0172969	0.0761603	0.0475971	1	EDN1	BP
positive regulation of oxidoreductase activity	2024-01-06	52/17910	0.0172969	0.0761603	0.0475971	1	EDN1	BP
regulation of vasoconstriction	2024-01-06	53/17910	0.017627	0.0761603	0.0475971	1	EDN1	BP
icosanoid biosynthetic process	2024-01-06	53/17910	0.017627	0.0761603	0.0475971	1	EDN1	BP
negative regulation of coagulation	2024-01-06	53/17910	0.017627	0.0761603	0.0475971	1	EDN1	BP
positive regulation of heart growth	2024-01-06	53/17910	0.017627	0.0761603	0.0475971	1	EDN1	BP
unsaturated fatty acid biosynthetic process	2024-01-06	54/17910	0.0179571	0.0763418	0.0477105	1	EDN1	BP
positive regulation of response to cytokine stimulus	2024-01-06	54/17910	0.0179571	0.0763418	0.0477105	1	EDN1	BP
cellular response to glucocorticoid stimulus	2024-01-06	54/17910	0.0179571	0.0763418	0.0477105	1	EDN1	BP
tertiary granule	2024-01-06	164/18675	0.0515542	0.0765948	0.027909	1	HBB	CC
vesicle-mediated transport	2024-03-06	1899/17910	0.0186015	0.0782203	0.0488845	3	HBA1/HBB/HBA2	BP
cellular response to fatty acid	2024-01-06	56/17910	0.018617	0.0782203	0.0488845	1	EDN1	BP
response to wounding	2024-02-06	665/17910	0.0186942	0.0782203	0.0488845	2	EDN1/HBB	BP
regulation of organic acid transport	2024-01-06	57/17910	0.0189468	0.0788624	0.0492857	1	EDN1	BP
positive regulation of lipid transport	2024-01-06	58/17910	0.0192765	0.078994	0.049368	1	EDN1	BP
platelet aggregation	2024-01-06	58/17910	0.0192765	0.078994	0.049368	1	HBB	BP
cellular response to corticosteroid stimulus	2024-01-06	58/17910	0.0192765	0.078994	0.049368	1	EDN1	BP
negative regulation of muscle cell apoptotic process	2024-01-06	59/17910	0.0196061	0.0792443	0.0495244	1	EDN1	BP
regulation of smooth muscle contraction	2024-01-06	60/17910	0.0199357	0.0792443	0.0495244	1	EDN1	BP
neutrophil chemotaxis	2024-01-06	60/17910	0.0199357	0.0792443	0.0495244	1	EDN1	BP
positive regulation of nuclear division	2024-01-06	60/17910	0.0199357	0.0792443	0.0495244	1	EDN1	BP
response to chemokine	2024-01-06	60/17910	0.0199357	0.0792443	0.0495244	1	EDN1	BP
cellular response to chemokine	2024-01-06	60/17910	0.0199357	0.0792443	0.0495244	1	EDN1	BP
neural crest cell development	2024-01-06	61/17910	0.0202651	0.0797562	0.0498443	1	EDN1	BP
negative regulation of hormone secretion	2024-01-06	61/17910	0.0202651	0.0797562	0.0498443	1	EDN1	BP
respiratory gaseous exchange	2024-01-06	62/17910	0.0205944	0.0806531	0.0504049	1	EDN1	BP
positive regulation of cardiac muscle tissue development	2024-01-06	63/17910	0.0209237	0.0809322	0.0505793	1	EDN1	BP
cellular response to calcium ion	2024-01-06	63/17910	0.0209237	0.0809322	0.0505793	1	EDN1	BP
excretion	2024-01-06	64/17910	0.0212528	0.0809322	0.0505793	1	EDN1	BP
positive regulation of organ growth	2024-01-06	64/17910	0.0212528	0.0809322	0.0505793	1	EDN1	BP
response to stress	2024-04-06	3822/17910	0.0214114	0.0809322	0.0505793	4	EDN1/HBA1/HBB/HBA2	BP
superoxide metabolic process	2024-01-06	65/17910	0.0215819	0.0809322	0.0505793	1	EDN1	BP
mesenchymal cell development	2024-01-06	65/17910	0.0215819	0.0809322	0.0505793	1	EDN1	BP
response to activity	2024-01-06	65/17910	0.0215819	0.0809322	0.0505793	1	EDN1	BP
stem cell development	2024-01-06	65/17910	0.0215819	0.0809322	0.0505793	1	EDN1	BP
clathrin-coated vesicle	2024-01-06	182/18675	0.0570751	0.0815031	0.0296975	1	EDN1	CC
ficolin-1-rich granule	2024-01-06	185/18675	0.0579926	0.0815031	0.0296975	1	HBB	CC
regulation of cardiocyte differentiation	2024-01-06	66/17910	0.0219109	0.0817801	0.0511092	1	EDN1	BP
protein-containing complex subunit organization	2024-03-06	2032/17910	0.0223864	0.0831646	0.0519744	3	HBA1/HBB/HBA2	BP
positive regulation of blood circulation	2024-01-06	68/17910	0.0225686	0.0834512	0.0521535	1	EDN1	BP
ribonucleoprotein complex	2024-02-06	1315/18675	0.0614466	0.0840848	0.0306382	2	HBA1/HBA2	CC
positive regulation of striated muscle cell differentiation	2024-01-06	69/17910	0.0228972	0.0842746	0.0526681	1	EDN1	BP
cellular catabolic process	2024-03-06	2054/17910	0.023053	0.084313	0.0526921	3	HBA1/HBB/HBA2	BP
phospholipase C-activating G protein-coupled receptor signaling pathway	2024-01-06	70/17910	0.0232258	0.084313	0.0526921	1	EDN1	BP
neural crest cell differentiation	2024-01-06	70/17910	0.0232258	0.084313	0.0526921	1	EDN1	BP
vasoconstriction	2024-01-06	71/17910	0.0235544	0.0847318	0.0529538	1	EDN1	BP
positive regulation of JUN kinase activity	2024-01-06	71/17910	0.0235544	0.0847318	0.0529538	1	EDN1	BP
adenylate cyclase-inhibiting G protein-coupled receptor signaling pathway	2024-01-06	72/17910	0.0238828	0.0847625	0.0529731	1	EDN1	BP
positive regulation of organelle assembly	2024-01-06	72/17910	0.0238828	0.0847625	0.0529731	1	EDN1	BP
neutrophil migration	2024-01-06	72/17910	0.0238828	0.0847625	0.0529731	1	EDN1	BP
negative regulation of wound healing	2024-01-06	73/17910	0.0242111	0.0855459	0.0534627	1	EDN1	BP
regulation of blood coagulation	2024-01-06	74/17910	0.0245393	0.086322	0.0539477	1	EDN1	BP
regulation of hemostasis	2024-01-06	75/17910	0.0248675	0.086709	0.0541895	1	EDN1	BP
positive regulation of NIK/NF-kappaB signaling	2024-01-06	75/17910	0.0248675	0.086709	0.0541895	1	EDN1	BP
regulation of pH	2024-01-06	76/17910	0.0251955	0.0870889	0.054427	1	EDN1	BP
regulation of cardiac muscle hypertrophy	2024-01-06	76/17910	0.0251955	0.0870889	0.054427	1	EDN1	BP
homotypic cell-cell adhesion	2024-01-06	77/17910	0.0255235	0.0874471	0.0546508	1	HBB	BP
regulation of glucose transmembrane transport	2024-01-06	78/17910	0.0258514	0.0874471	0.0546508	1	EDN1	BP
cardiac muscle cell development	2024-01-06	78/17910	0.0258514	0.0874471	0.0546508	1	EDN1	BP
positive regulation of lipid localization	2024-01-06	78/17910	0.0258514	0.0874471	0.0546508	1	EDN1	BP
regulation of muscle hypertrophy	2024-01-06	79/17910	0.0261791	0.0874471	0.0546508	1	EDN1	BP
regulation of coagulation	2024-01-06	79/17910	0.0261791	0.0874471	0.0546508	1	EDN1	BP
regulation of cardiac muscle tissue growth	2024-01-06	79/17910	0.0261791	0.0874471	0.0546508	1	EDN1	BP
negative regulation of blood vessel diameter	2024-01-06	79/17910	0.0261791	0.0874471	0.0546508	1	EDN1	BP
endocrine process	2024-01-06	80/17910	0.0265068	0.0877916	0.0548661	1	EDN1	BP
positive regulation of animal organ morphogenesis	2024-01-06	80/17910	0.0265068	0.0877916	0.0548661	1	EDN1	BP
positive regulation of leukocyte chemotaxis	2024-01-06	81/17910	0.0268344	0.0877916	0.0548661	1	EDN1	BP
ammonium transport	2024-01-06	81/17910	0.0268344	0.0877916	0.0548661	1	EDN1	BP
membrane depolarization	2024-01-06	81/17910	0.0268344	0.0877916	0.0548661	1	EDN1	BP
nucleolus	2024-02-06	1369/18675	0.0660722	0.0880963	0.0320999	2	SCARNA3/SNORD118	CC
regulation of systemic arterial blood pressure	2024-01-06	83/17910	0.0274893	0.0891409	0.0557094	1	EDN1	BP
cardiac cell development	2024-01-06	84/17910	0.0278166	0.0891409	0.0557094	1	EDN1	BP
regulation of heart growth	2024-01-06	84/17910	0.0278166	0.0891409	0.0557094	1	EDN1	BP
granulocyte chemotaxis	2024-01-06	84/17910	0.0278166	0.0891409	0.0557094	1	EDN1	BP
regulation of JUN kinase activity	2024-01-06	85/17910	0.0281439	0.0891409	0.0557094	1	EDN1	BP
positive regulation of striated muscle tissue development	2024-01-06	85/17910	0.0281439	0.0891409	0.0557094	1	EDN1	BP
positive regulation of muscle organ development	2024-01-06	85/17910	0.0281439	0.0891409	0.0557094	1	EDN1	BP
response to fatty acid	2024-01-06	85/17910	0.0281439	0.0891409	0.0557094	1	EDN1	BP
positive regulation of muscle tissue development	2024-01-06	86/17910	0.028471	0.0898192	0.0561333	1	EDN1	BP
negative regulation of response to wounding	2024-01-06	87/17910	0.028798	0.0904919	0.0565537	1	EDN1	BP
regulation of vascular smooth muscle cell proliferation	2024-01-06	88/17910	0.029125	0.0908014	0.0567471	1	EDN1	BP
vascular smooth muscle cell proliferation	2024-01-06	88/17910	0.029125	0.0908014	0.0567471	1	EDN1	BP
dorsal/ventral pattern formation	2024-01-06	89/17910	0.0294518	0.0914618	0.0571598	1	EDN1	BP
fatty acid transport	2024-01-06	90/17910	0.0297786	0.0921167	0.0575691	1	EDN1	BP
cellular component assembly involved in morphogenesis	2024-01-06	91/17910	0.0301053	0.0927663	0.0579751	1	EDN1	BP
catalytic activity	2024-03-04	4828/16967	0.0724689	0.0942096	0.0266991	3	HBA1/HBB/HBA2	MF
regulation of anion transport	2024-01-06	93/17910	0.0307584	0.0944127	0.059004	1	EDN1	BP
regulation of actomyosin structure organization	2024-01-06	94/17910	0.0310848	0.0950476	0.0594008	1	EDN1	BP
body fluid secretion	2024-01-06	95/17910	0.0314111	0.0955725	0.0597288	1	EDN1	BP
regulation of muscle cell apoptotic process	2024-01-06	96/17910	0.0317373	0.0955725	0.0597288	1	EDN1	BP
response to antineoplastic agent	2024-01-06	96/17910	0.0317373	0.0955725	0.0597288	1	EDN1	BP
fatty acid derivative biosynthetic process	2024-01-06	96/17910	0.0317373	0.0955725	0.0597288	1	EDN1	BP
catabolic process	2024-03-06	2320/17910	0.0320423	0.0961268	0.0600753	3	HBA1/HBB/HBA2	BP
regulation of heart rate	2024-01-06	98/17910	0.0323894	0.0964404	0.0602713	1	EDN1	BP
unsaturated fatty acid metabolic process	2024-01-06	98/17910	0.0323894	0.0964404	0.0602713	1	EDN1	BP
muscle cell apoptotic process	2024-01-06	100/17910	0.0330412	0.0975248	0.060949	1	EDN1	BP
granulocyte migration	2024-01-06	100/17910	0.0330412	0.0975248	0.060949	1	EDN1	BP
sensory perception of pain	2024-01-06	101/17910	0.033367	0.0975248	0.060949	1	EDN1	BP
positive regulation of smooth muscle cell proliferation	2024-01-06	101/17910	0.033367	0.0975248	0.060949	1	EDN1	BP
regulation of cardiac muscle tissue development	2024-01-06	101/17910	0.033367	0.0975248	0.060949	1	EDN1	BP
icosanoid metabolic process	2024-01-06	102/17910	0.0336926	0.098116	0.0613184	1	EDN1	BP
regulation of leukocyte chemotaxis	2024-01-06	105/17910	0.0346691	0.0997152	0.0623179	1	EDN1	BP
smooth muscle contraction	2024-01-06	105/17910	0.0346691	0.0997152	0.0623179	1	EDN1	BP
regulation of oxidoreductase activity	2024-01-06	105/17910	0.0346691	0.0997152	0.0623179	1	EDN1	BP
response to amino acid	2024-01-06	106/17910	0.0349944	0.0997152	0.0623179	1	EDN1	BP
regulation of muscle adaptation	2024-01-06	106/17910	0.0349944	0.0997152	0.0623179	1	EDN1	BP
cardiac muscle tissue growth	2024-01-06	106/17910	0.0349944	0.0997152	0.0623179	1	EDN1	BP
glucose transmembrane transport	2024-01-06	107/17910	0.0353196	0.100282	0.0626724	1	EDN1	BP
cardiac muscle hypertrophy	2024-01-06	108/17910	0.0356447	0.100845	0.0630242	1	EDN1	BP
striated muscle hypertrophy	2024-01-06	111/17910	0.0366195	0.102509	0.0640638	1	EDN1	BP
regulation of organ growth	2024-01-06	111/17910	0.0366195	0.102509	0.0640638	1	EDN1	BP
positive regulation of muscle cell differentiation	2024-01-06	111/17910	0.0366195	0.102509	0.0640638	1	EDN1	BP
hexose transmembrane transport	2024-01-06	112/17910	0.0369443	0.102695	0.06418	1	EDN1	BP
heart growth	2024-01-06	112/17910	0.0369443	0.102695	0.06418	1	EDN1	BP
muscle hypertrophy	2024-01-06	113/17910	0.037269	0.102878	0.0642944	1	EDN1	BP
acid secretion	2024-01-06	113/17910	0.037269	0.102878	0.0642944	1	EDN1	BP
monosaccharide transmembrane transport	2024-01-06	114/17910	0.0375935	0.103058	0.0644071	1	EDN1	BP
regulation of NIK/NF-kappaB signaling	2024-01-06	114/17910	0.0375935	0.103058	0.0644071	1	EDN1	BP
ear morphogenesis	2024-01-06	115/17910	0.037918	0.103236	0.064518	1	EDN1	BP
regulation of striated muscle cell differentiation	2024-01-06	115/17910	0.037918	0.103236	0.064518	1	EDN1	BP
carbohydrate transmembrane transport	2024-01-06	116/17910	0.0382424	0.103763	0.0648479	1	EDN1	BP
response to chemical	2024-04-06	4520/17910	0.0388368	0.105018	0.0656318	4	EDN1/HBA1/HBB/HBA2	BP
coated vesicle	2024-01-06	261/18675	0.08099	0.105287	0.0383637	1	EDN1	CC
positive regulation of leukocyte migration	2024-01-06	121/17910	0.039863	0.106704	0.0666855	1	EDN1	BP
muscle adaptation	2024-01-06	121/17910	0.039863	0.106704	0.0666855	1	EDN1	BP
cardiac muscle cell differentiation	2024-01-06	121/17910	0.039863	0.106704	0.0666855	1	EDN1	BP
regulation of lipid transport	2024-01-06	122/17910	0.0401868	0.106851	0.0667776	1	EDN1	BP
monovalent inorganic cation homeostasis	2024-01-06	122/17910	0.0401868	0.106851	0.0667776	1	EDN1	BP
positive regulation of JNK cascade	2024-01-06	124/17910	0.0408342	0.107988	0.0674882	1	EDN1	BP
regulation of tube diameter	2024-01-06	125/17910	0.0411578	0.107988	0.0674882	1	EDN1	BP
positive regulation of hormone secretion	2024-01-06	125/17910	0.0411578	0.107988	0.0674882	1	EDN1	BP
regulation of blood vessel diameter	2024-01-06	125/17910	0.0411578	0.107988	0.0674882	1	EDN1	BP
odontogenesis	2024-01-06	126/17910	0.0414813	0.108123	0.0675726	1	EDN1	BP
response to calcium ion	2024-01-06	126/17910	0.0414813	0.108123	0.0675726	1	EDN1	BP
positive regulation of endothelial cell migration	2024-01-06	129/17910	0.0424512	0.11029	0.0689265	1	EDN1	BP
positive regulation of chemotaxis	2024-01-06	130/17910	0.0427743	0.110767	0.0692249	1	EDN1	BP
receptor ligand activity	2024-01-04	397/16967	0.0903672	0.111883	0.0317078	1	EDN1	MF
regulation of neurological system process	2024-01-06	134/17910	0.0440658	0.113741	0.0710836	1	EDN1	BP
receptor regulator activity	2024-01-04	425/16967	0.0965006	0.114046	0.0323208	1	EDN1	MF
monocarboxylic acid transport	2024-01-06	137/17910	0.0450335	0.115863	0.0724096	1	EDN1	BP
phosphatidylinositol 3-kinase signaling	2024-01-06	138/17910	0.0453559	0.116316	0.0726927	1	EDN1	BP
response to glucocorticoid	2024-01-06	139/17910	0.0456782	0.116766	0.0729738	1	EDN1	BP
regulation of wound healing	2024-01-06	143/17910	0.0469665	0.119674	0.0747914	1	EDN1	BP
endoplasmic reticulum lumen	2024-01-06	306/18675	0.094385	0.119708	0.0436182	1	EDN1	CC
fatty acid biosynthetic process	2024-01-06	144/17910	0.0472883	0.119918	0.0749439	1	EDN1	BP
transport	2024-04-06	4785/17910	0.0473639	0.119918	0.0749439	4	EDN1/HBA1/HBB/HBA2	BP
striated muscle cell development	2024-01-06	145/17910	0.0476101	0.120159	0.0750943	1	EDN1	BP
branching morphogenesis of an epithelial tube	2024-01-06	146/17910	0.0479318	0.120588	0.0753624	1	EDN1	BP
regulation of G protein-coupled receptor signaling pathway	2024-01-06	148/17910	0.0485748	0.121437	0.0758931	1	EDN1	BP
carbohydrate transport	2024-01-06	148/17910	0.0485748	0.121437	0.0758931	1	EDN1	BP
regulation of striated muscle tissue development	2024-01-06	149/17910	0.0488962	0.121857	0.0761558	1	EDN1	BP
regulation of mitotic nuclear division	2024-01-06	150/17910	0.0492175	0.122033	0.0762657	1	EDN1	BP
regulation of lipid localization	2024-01-06	151/17910	0.0495387	0.122033	0.0762657	1	EDN1	BP
platelet activation	2024-01-06	152/17910	0.0498598	0.122033	0.0762657	1	HBB	BP
regulation of muscle tissue development	2024-01-06	152/17910	0.0498598	0.122033	0.0762657	1	EDN1	BP
regulation of muscle organ development	2024-01-06	153/17910	0.0501809	0.122033	0.0762657	1	EDN1	BP
cellular response to interferon-gamma	2024-01-06	153/17910	0.0501809	0.122033	0.0762657	1	EDN1	BP
regulation of cell size	2024-01-06	154/17910	0.0505018	0.122033	0.0762657	1	EDN1	BP
cardiocyte differentiation	2024-01-06	154/17910	0.0505018	0.122033	0.0762657	1	EDN1	BP
positive regulation of mitotic cell cycle	2024-01-06	154/17910	0.0505018	0.122033	0.0762657	1	EDN1	BP
fatty acid derivative metabolic process	2024-01-06	154/17910	0.0505018	0.122033	0.0762657	1	EDN1	BP
response to corticosteroid	2024-01-06	155/17910	0.0508226	0.122066	0.0762865	1	EDN1	BP
positive regulation of stress-activated MAPK cascade	2024-01-06	155/17910	0.0508226	0.122066	0.0762865	1	EDN1	BP
positive regulation of stress-activated protein kinase signaling cascade	2024-01-06	156/17910	0.0511434	0.122099	0.0763069	1	EDN1	BP
cellular response to interleukin-1	2024-01-06	156/17910	0.0511434	0.122099	0.0763069	1	EDN1	BP
establishment of localization	2024-04-06	4908/17910	0.051707	0.123075	0.0769169	4	EDN1/HBA1/HBB/HBA2	BP
muscle cell development	2024-01-06	159/17910	0.0521051	0.123652	0.0772777	1	EDN1	BP
phosphatidylinositol-mediated signaling	2024-01-06	160/17910	0.0524255	0.124043	0.0775215	1	EDN1	BP
adenylate cyclase-modulating G protein-coupled receptor signaling pathway	2024-01-06	162/17910	0.0530661	0.125186	0.0782358	1	EDN1	BP
actomyosin structure organization	2024-01-06	163/17910	0.0533862	0.125198	0.0782434	1	EDN1	BP
inositol lipid-mediated signaling	2024-01-06	163/17910	0.0533862	0.125198	0.0782434	1	EDN1	BP
regulation of muscle contraction	2024-01-06	164/17910	0.0537062	0.125578	0.0784809	1	EDN1	BP
positive regulation of cell growth	2024-01-06	166/17910	0.054346	0.126701	0.079183	1	EDN1	BP
cellular response to metal ion	2024-01-06	167/17910	0.0546658	0.127074	0.079416	1	EDN1	BP
leukocyte activation	2024-02-06	1186/17910	0.054968	0.127404	0.0796223	2	EDN1/HBB	BP
regulation of JNK cascade	2024-01-06	169/17910	0.055305	0.127808	0.0798746	1	EDN1	BP
regulation of cytokine-mediated signaling pathway	2024-01-06	170/17910	0.0556245	0.127808	0.0798746	1	EDN1	BP
myeloid leukocyte migration	2024-01-06	170/17910	0.0556245	0.127808	0.0798746	1	EDN1	BP
regulation of smooth muscle cell proliferation	2024-01-06	172/17910	0.0562633	0.128157	0.0800928	1	EDN1	BP
regulation of nuclear division	2024-01-06	172/17910	0.0562633	0.128157	0.0800928	1	EDN1	BP
positive regulation of epithelial cell migration	2024-01-06	173/17910	0.0565825	0.128157	0.0800928	1	EDN1	BP
response to interferon-gamma	2024-01-06	173/17910	0.0565825	0.128157	0.0800928	1	EDN1	BP
regulation of response to wounding	2024-01-06	173/17910	0.0565825	0.128157	0.0800928	1	EDN1	BP
smooth muscle cell proliferation	2024-01-06	174/17910	0.0569016	0.128514	0.0803157	1	EDN1	BP
receptor metabolic process	2024-01-06	177/17910	0.0578585	0.130264	0.0814097	1	EDN1	BP
G protein-coupled receptor signaling pathway, coupled to cyclic nucleotide second messenger	2024-01-06	178/17910	0.0581773	0.130264	0.0814097	1	EDN1	BP
morphogenesis of a branching epithelium	2024-01-06	178/17910	0.0581773	0.130264	0.0814097	1	EDN1	BP
organ growth	2024-01-06	179/17910	0.058496	0.130264	0.0814097	1	EDN1	BP
NIK/NF-kappaB signaling	2024-01-06	179/17910	0.058496	0.130264	0.0814097	1	EDN1	BP
cartilage development	2024-01-06	182/17910	0.0594515	0.131626	0.0822608	1	EDN1	BP
positive regulation of developmental growth	2024-01-06	183/17910	0.0597698	0.131626	0.0822608	1	EDN1	BP
regulation of response to cytokine stimulus	2024-01-06	183/17910	0.0597698	0.131626	0.0822608	1	EDN1	BP
response to interleukin-1	2024-01-06	183/17910	0.0597698	0.131626	0.0822608	1	EDN1	BP
regulation of muscle cell differentiation	2024-01-06	185/17910	0.0604062	0.131901	0.0824327	1	EDN1	BP
regulation of organelle assembly	2024-01-06	185/17910	0.0604062	0.131901	0.0824327	1	EDN1	BP
positive regulation of supramolecular fiber organization	2024-01-06	185/17910	0.0604062	0.131901	0.0824327	1	EDN1	BP
regulation of leukocyte migration	2024-01-06	186/17910	0.0607242	0.131901	0.0824327	1	EDN1	BP
regulation of chemotaxis	2024-01-06	186/17910	0.0607242	0.131901	0.0824327	1	EDN1	BP
transport vesicle	2024-01-06	349/18675	0.107032	0.132516	0.0482852	1	EDN1	CC
calcium-mediated signaling	2024-01-06	188/17910	0.0613601	0.132558	0.0828431	1	EDN1	BP
leukocyte chemotaxis	2024-01-06	188/17910	0.0613601	0.132558	0.0828431	1	EDN1	BP
response to ketone	2024-01-06	191/17910	0.0623132	0.134252	0.0839019	1	EDN1	BP
morphogenesis of a branching structure	2024-01-06	192/17910	0.0626307	0.134571	0.0841015	1	EDN1	BP
cellular response to inorganic substance	2024-01-06	194/17910	0.0632655	0.135569	0.0847249	1	EDN1	BP
mesenchymal cell differentiation	2024-01-06	199/17910	0.0648508	0.138155	0.0863414	1	EDN1	BP
cellular response to acid chemical	2024-01-06	199/17910	0.0648508	0.138155	0.0863414	1	EDN1	BP
JNK cascade	2024-01-06	200/17910	0.0651676	0.138155	0.0863414	1	EDN1	BP
response to mechanical stimulus	2024-01-06	200/17910	0.0651676	0.138155	0.0863414	1	EDN1	BP
negative regulation of secretion by cell	2024-01-06	202/17910	0.065801	0.139127	0.0869486	1	EDN1	BP
positive regulation of cytoskeleton organization	2024-01-06	205/17910	0.0667503	0.14076	0.0879691	1	EDN1	BP
RNA processing	2024-02-06	1330/17910	0.0676245	0.142226	0.0888854	2	SCARNA3/SNORD118	BP
cellular response to hypoxia	2024-01-06	210/17910	0.0683307	0.143332	0.0895768	1	EDN1	BP
cell activation	2024-02-06	1342/17910	0.0687241	0.143778	0.0898553	2	EDN1/HBB	BP
ear development	2024-01-06	212/17910	0.0689623	0.143898	0.0899301	1	EDN1	BP
developmental cell growth	2024-01-06	216/17910	0.0702243	0.146147	0.0913361	1	EDN1	BP
regulation of stress-activated MAPK cascade	2024-01-06	220/17910	0.0714849	0.147996	0.0924915	1	EDN1	BP
cellular response to decreased oxygen levels	2024-01-06	220/17910	0.0714849	0.147996	0.0924915	1	EDN1	BP
cardiac muscle tissue development	2024-01-06	221/17910	0.0717999	0.148262	0.0926576	1	EDN1	BP
regulation of stress-activated protein kinase signaling cascade	2024-01-06	222/17910	0.0721147	0.148526	0.0928228	1	EDN1	BP
multi-multicellular organism process	2024-01-06	225/17910	0.0730587	0.150082	0.0937949	1	EDN1	BP
negative regulation of secretion	2024-01-06	226/17910	0.0733732	0.150339	0.0939559	1	EDN1	BP
regulation of endothelial cell migration	2024-01-06	231/17910	0.0749443	0.153164	0.095721	1	EDN1	BP
cellular response to transforming growth factor beta stimulus	2024-01-06	233/17910	0.0755721	0.154051	0.0962753	1	EDN1	BP
stem cell differentiation	2024-01-06	237/17910	0.0768266	0.155413	0.0971265	1	EDN1	BP
cellular response to oxygen levels	2024-01-06	237/17910	0.0768266	0.155413	0.0971265	1	EDN1	BP
mitotic nuclear division	2024-01-06	237/17910	0.0768266	0.155413	0.0971265	1	EDN1	BP
response to transforming growth factor beta	2024-01-06	239/17910	0.0774534	0.156283	0.0976703	1	EDN1	BP
peptide hormone secretion	2024-01-06	241/17910	0.0780798	0.157043	0.0981456	1	EDN1	BP
cellular response to steroid hormone stimulus	2024-01-06	242/17910	0.0783928	0.157043	0.0981456	1	EDN1	BP
muscle cell proliferation	2024-01-06	243/17910	0.0787058	0.157043	0.0981456	1	EDN1	BP
connective tissue development	2024-01-06	243/17910	0.0787058	0.157043	0.0981456	1	EDN1	BP
secretion by cell	2024-02-06	1449/17910	0.078818	0.157043	0.0981456	2	EDN1/HBB	BP
regulation of heart contraction	2024-01-06	249/17910	0.0805818	0.15958	0.0997311	1	EDN1	BP
positive regulation of MAP kinase activity	2024-01-06	250/17910	0.0808942	0.15958	0.0997311	1	EDN1	BP
sensory organ morphogenesis	2024-01-06	250/17910	0.0808942	0.15958	0.0997311	1	EDN1	BP
regulation of animal organ morphogenesis	2024-01-06	250/17910	0.0808942	0.15958	0.0997311	1	EDN1	BP
regulation of muscle system process	2024-01-06	251/17910	0.0812064	0.1598	0.0998682	1	EDN1	BP
cell chemotaxis	2024-01-06	253/17910	0.0818307	0.160631	0.100387	1	EDN1	BP
regulation of hormone secretion	2024-01-06	254/17910	0.0821427	0.160846	0.100522	1	EDN1	BP
positive regulation of cytosolic calcium ion concentration	2024-01-06	255/17910	0.0824546	0.16106	0.100656	1	EDN1	BP
positive regulation of DNA-binding transcription factor activity	2024-01-06	257/17910	0.0830782	0.16188	0.101168	1	EDN1	BP
mesenchyme development	2024-01-06	258/17910	0.0833898	0.16209	0.1013	1	EDN1	BP
striated muscle cell differentiation	2024-01-06	263/17910	0.0849467	0.164714	0.102939	1	EDN1	BP
positive regulation of ion transport	2024-01-06	266/17910	0.0858798	0.165313	0.103314	1	EDN1	BP
positive regulation of growth	2024-01-06	266/17910	0.0858798	0.165313	0.103314	1	EDN1	BP
cellular response to tumor necrosis factor	2024-01-06	266/17910	0.0858798	0.165313	0.103314	1	EDN1	BP
response to xenobiotic stimulus	2024-01-06	270/17910	0.0871227	0.167301	0.104556	1	EDN1	BP
stress-activated MAPK cascade	2024-01-06	271/17910	0.0874332	0.167493	0.104676	1	EDN1	BP
endothelial cell migration	2024-01-06	275/17910	0.0886743	0.169055	0.105653	1	EDN1	BP
heart contraction	2024-01-06	275/17910	0.0886743	0.169055	0.105653	1	EDN1	BP
embryonic organ morphogenesis	2024-01-06	276/17910	0.0889844	0.169241	0.105768	1	EDN1	BP
stress-activated protein kinase signaling cascade	2024-01-06	278/17910	0.0896043	0.170013	0.106251	1	EDN1	BP
positive regulation of cell cycle process	2024-01-06	283/17910	0.0911524	0.172304	0.107683	1	EDN1	BP
heart process	2024-01-06	284/17910	0.0914617	0.172304	0.107683	1	EDN1	BP
response to tumor necrosis factor	2024-01-06	284/17910	0.0914617	0.172304	0.107683	1	EDN1	BP
secretion	2024-02-06	1584/17910	0.0922558	0.173388	0.108361	2	EDN1/HBB	BP
regulation of cytosolic calcium ion concentration	2024-01-06	289/17910	0.0930072	0.174389	0.108986	1	EDN1	BP
regulation of blood circulation	2024-01-06	292/17910	0.0939335	0.175462	0.109657	1	EDN1	BP
organic acid transport	2024-01-06	293/17910	0.094242	0.175462	0.109657	1	EDN1	BP
carboxylic acid transport	2024-01-06	293/17910	0.094242	0.175462	0.109657	1	EDN1	BP
regulation of epithelial cell migration	2024-01-06	294/17910	0.0945505	0.175625	0.109759	1	EDN1	BP
response to lipopolysaccharide	2024-01-06	295/17910	0.0948589	0.175788	0.10986	1	EDN1	BP
regulation of actin cytoskeleton organization	2024-01-06	297/17910	0.0954754	0.176109	0.110061	1	EDN1	BP
cellular response to peptide hormone stimulus	2024-01-06	297/17910	0.0954754	0.176109	0.110061	1	EDN1	BP
hormone secretion	2024-01-06	301/17910	0.0967075	0.177969	0.111223	1	EDN1	BP
response to molecule of bacterial origin	2024-01-06	309/17910	0.0991673	0.182074	0.113789	1	EDN1	BP
hormone transport	2024-01-06	311/17910	0.0997814	0.182779	0.114229	1	EDN1	BP
epithelial tube morphogenesis	2024-01-06	313/17910	0.100395	0.18306	0.114405	1	EDN1	BP
regulation of supramolecular fiber organization	2024-01-06	313/17910	0.100395	0.18306	0.114405	1	EDN1	BP
positive regulation of response to external stimulus	2024-01-06	315/17910	0.101008	0.183337	0.114578	1	EDN1	BP
regulation of cellular component size	2024-01-06	315/17910	0.101008	0.183337	0.114578	1	EDN1	BP
regionalization	2024-01-06	318/17910	0.101928	0.183748	0.114835	1	EDN1	BP
aging	2024-01-06	318/17910	0.101928	0.183748	0.114835	1	EDN1	BP
monocarboxylic acid biosynthetic process	2024-01-06	318/17910	0.101928	0.183748	0.114835	1	EDN1	BP
regulation of MAP kinase activity	2024-01-06	322/17910	0.103153	0.185116	0.11569	1	EDN1	BP
positive regulation of protein serine/threonine kinase activity	2024-01-06	322/17910	0.103153	0.185116	0.11569	1	EDN1	BP
regulation of developmental growth	2024-01-06	325/17910	0.10407	0.186342	0.116456	1	EDN1	BP
response to acid chemical	2024-01-06	330/17910	0.105598	0.188652	0.1179	1	EDN1	BP
lipid transport	2024-01-06	332/17910	0.106208	0.189317	0.118315	1	EDN1	BP
response to metal ion	2024-01-06	335/17910	0.107123	0.190521	0.119068	1	EDN1	BP
fatty acid metabolic process	2024-01-06	339/17910	0.108342	0.192259	0.120154	1	EDN1	BP
regulation of actin filament-based process	2024-01-06	341/17910	0.108951	0.192698	0.120429	1	EDN1	BP
in utero embryonic development	2024-01-06	342/17910	0.109255	0.192698	0.120429	1	EDN1	BP
muscle contraction	2024-01-06	343/17910	0.109559	0.192698	0.120429	1	EDN1	BP
negative regulation of response to external stimulus	2024-01-06	343/17910	0.109559	0.192698	0.120429	1	EDN1	BP
response to hypoxia	2024-01-06	354/17910	0.1129	0.197699	0.123554	1	EDN1	BP
epithelial cell migration	2024-01-06	354/17910	0.1129	0.197699	0.123554	1	EDN1	BP
nuclear division	2024-01-06	357/17910	0.113809	0.198417	0.124003	1	EDN1	BP
epithelium migration	2024-01-06	357/17910	0.113809	0.198417	0.124003	1	EDN1	BP
muscle cell differentiation	2024-01-06	359/17910	0.114415	0.199037	0.12439	1	EDN1	BP
second-messenger-mediated signaling	2024-01-06	360/17910	0.114718	0.199128	0.124447	1	EDN1	BP
cellular response to drug	2024-01-06	362/17910	0.115323	0.199575	0.124726	1	EDN1	BP
tissue migration	2024-01-06	363/17910	0.115625	0.199575	0.124726	1	EDN1	BP
cellular response to peptide	2024-01-06	364/17910	0.115928	0.199575	0.124726	1	EDN1	BP
positive regulation of cellular biosynthetic process	2024-02-06	1809/17910	0.116221	0.199575	0.124726	2	EDN1/HBB	BP
response to decreased oxygen levels	2024-01-06	365/17910	0.11623	0.199575	0.124726	1	EDN1	BP
lipid localization	2024-01-06	366/17910	0.116532	0.199662	0.124781	1	EDN1	BP
positive regulation of cell cycle	2024-01-06	373/17910	0.118646	0.20249	0.126548	1	EDN1	BP
regulation of membrane potential	2024-01-06	374/17910	0.118947	0.20249	0.126548	1	EDN1	BP
response to steroid hormone	2024-01-06	374/17910	0.118947	0.20249	0.126548	1	EDN1	BP
cellular calcium ion homeostasis	2024-01-06	375/17910	0.119249	0.20257	0.126598	1	EDN1	BP
striated muscle tissue development	2024-01-06	376/17910	0.11955	0.202649	0.126647	1	EDN1	BP
positive regulation of biosynthetic process	2024-02-06	1842/17910	0.119887	0.202787	0.126733	2	EDN1/HBB	BP
positive regulation of secretion by cell	2024-01-06	381/17910	0.121056	0.204329	0.127697	1	EDN1	BP
calcium ion homeostasis	2024-01-06	388/17910	0.12316	0.207441	0.129642	1	EDN1	BP
response to oxygen levels	2024-01-06	389/17910	0.12346	0.207507	0.129683	1	EDN1	BP
muscle tissue development	2024-01-06	392/17910	0.12436	0.20814	0.130079	1	EDN1	BP
cellular divalent inorganic cation homeostasis	2024-01-06	392/17910	0.12436	0.20814	0.130079	1	EDN1	BP
modulation of chemical synaptic transmission	2024-01-06	393/17910	0.12466	0.208203	0.130119	1	EDN1	BP
regulation of trans-synaptic signaling	2024-01-06	394/17910	0.12496	0.208267	0.130158	1	EDN1	BP
organelle fission	2024-01-06	395/17910	0.12526	0.208329	0.130197	1	EDN1	BP
regulation of cell growth	2024-01-06	396/17910	0.125559	0.208392	0.130236	1	EDN1	BP
muscle organ development	2024-01-06	403/17910	0.127655	0.211428	0.132134	1	EDN1	BP
response to peptide hormone	2024-01-06	404/17910	0.127954	0.211482	0.132168	1	EDN1	BP
pattern specification process	2024-01-06	408/17910	0.129149	0.213015	0.133125	1	EDN1	BP
positive regulation of secretion	2024-01-06	409/17910	0.129447	0.213065	0.133157	1	EDN1	BP
divalent inorganic cation homeostasis	2024-01-06	412/17910	0.130342	0.214095	0.133801	1	EDN1	BP
embryonic organ development	2024-01-06	413/17910	0.13064	0.214143	0.13383	1	EDN1	BP
carboxylic acid biosynthetic process	2024-01-06	426/17910	0.134509	0.220031	0.13751	1	EDN1	BP
organic acid biosynthetic process	2024-01-06	427/17910	0.134806	0.220064	0.137531	1	EDN1	BP
regulation of DNA-binding transcription factor activity	2024-01-06	429/17910	0.1354	0.22058	0.137853	1	EDN1	BP
signal release	2024-01-06	433/17910	0.136587	0.222058	0.138777	1	EDN1	BP
ameboidal-type cell migration	2024-01-06	446/17910	0.140433	0.227846	0.142394	1	EDN1	BP
muscle system process	2024-01-06	448/17910	0.141024	0.228338	0.142702	1	EDN1	BP
nitrogen compound transport	2024-02-06	2035/17910	0.14201	0.229467	0.143407	2	EDN1/HBB	BP
cytosol	2024-03-06	4909/18675	0.190267	0.23009	0.0838386	3	HBA1/HBB/HBA2	CC
protein-containing complex	2024-03-06	4980/18675	0.196623	0.232373	0.0846702	3	HBA1/HBB/HBA2	CC
cell growth	2024-01-06	466/17910	0.146324	0.235476	0.147163	1	EDN1	BP
cellular metal ion homeostasis	2024-01-06	467/17910	0.146617	0.235476	0.147163	1	EDN1	BP
leukocyte migration	2024-01-06	467/17910	0.146617	0.235476	0.147163	1	EDN1	BP
regulation of cytoskeleton organization	2024-01-06	471/17910	0.147791	0.236883	0.148042	1	EDN1	BP
skeletal system development	2024-01-06	479/17910	0.150134	0.239672	0.149785	1	EDN1	BP
regulation of protein serine/threonine kinase activity	2024-01-06	479/17910	0.150134	0.239672	0.149785	1	EDN1	BP
system process	2024-02-06	2118/17910	0.151856	0.241502	0.150929	2	EDN1/HBB	BP
neutrophil degranulation	2024-01-06	485/17910	0.151888	0.241502	0.150929	1	HBB	BP
neutrophil activation involved in immune response	2024-01-06	488/17910	0.152764	0.24241	0.151496	1	HBB	BP
response to peptide	2024-01-06	491/17910	0.153639	0.243313	0.152061	1	EDN1	BP
immune response	2024-02-06	2148/17910	0.15546	0.24505	0.153146	2	EDN1/HBB	BP
neutrophil mediated immunity	2024-01-06	499/17910	0.155969	0.24505	0.153146	1	HBB	BP
neutrophil activation	2024-01-06	499/17910	0.155969	0.24505	0.153146	1	HBB	BP
positive regulation of MAPK cascade	2024-01-06	499/17910	0.155969	0.24505	0.153146	1	EDN1	BP
positive regulation of protein kinase activity	2024-01-06	501/17910	0.156551	0.245422	0.153379	1	EDN1	BP
negative regulation of transport	2024-01-06	502/17910	0.156841	0.245422	0.153379	1	EDN1	BP
regulation of hormone levels	2024-01-06	503/17910	0.157132	0.245422	0.153379	1	EDN1	BP
granulocyte activation	2024-01-06	506/17910	0.158003	0.246269	0.153908	1	HBB	BP
positive regulation of cellular component biogenesis	2024-01-06	507/17910	0.158294	0.246269	0.153908	1	EDN1	BP
positive regulation of cell migration	2024-01-06	516/17910	0.160902	0.249839	0.156139	1	EDN1	BP
cellular cation homeostasis	2024-01-06	518/17910	0.161481	0.250249	0.156395	1	EDN1	BP
sensory organ development	2024-01-06	522/17910	0.162638	0.251551	0.157209	1	EDN1	BP
morphogenesis of an epithelium	2024-01-06	527/17910	0.164082	0.25306	0.158152	1	EDN1	BP
positive regulation of cell development	2024-01-06	528/17910	0.16437	0.25306	0.158152	1	EDN1	BP
cellular ion homeostasis	2024-01-06	531/17910	0.165235	0.25306	0.158152	1	EDN1	BP
metal ion homeostasis	2024-01-06	531/17910	0.165235	0.25306	0.158152	1	EDN1	BP
leukocyte degranulation	2024-01-06	532/17910	0.165524	0.25306	0.158152	1	HBB	BP
cellular response to organic cyclic compound	2024-01-06	532/17910	0.165524	0.25306	0.158152	1	EDN1	BP
regulation of transmembrane transport	2024-01-06	538/17910	0.167251	0.25521	0.159496	1	EDN1	BP
positive regulation of cell motility	2024-01-06	540/17910	0.167826	0.255494	0.159673	1	EDN1	BP
positive regulation of kinase activity	2024-01-06	541/17910	0.168114	0.255494	0.159673	1	EDN1	BP
myeloid cell activation involved in immune response	2024-01-06	542/17910	0.168401	0.255494	0.159673	1	HBB	BP
nuclear body	2024-01-06	764/18675	0.221712	0.2562	0.0933523	1	SCARNA3	CC
myeloid leukocyte mediated immunity	2024-01-06	549/17910	0.17041	0.25805	0.16127	1	HBB	BP
chemotaxis	2024-01-06	551/17910	0.170984	0.25831	0.161433	1	EDN1	BP
taxis	2024-01-06	553/17910	0.171557	0.25831	0.161433	1	EDN1	BP
supramolecular fiber organization	2024-01-06	553/17910	0.171557	0.25831	0.161433	1	EDN1	BP
positive regulation of cellular component movement	2024-01-06	555/17910	0.172129	0.258623	0.161629	1	EDN1	BP
heart development	2024-01-06	556/17910	0.172415	0.258623	0.161629	1	EDN1	BP
actin cytoskeleton organization	2024-01-06	559/17910	0.173274	0.258933	0.161823	1	EDN1	BP
cellular response to organonitrogen compound	2024-01-06	559/17910	0.173274	0.258933	0.161823	1	EDN1	BP
embryonic morphogenesis	2024-01-06	565/17910	0.174988	0.261004	0.163117	1	EDN1	BP
positive regulation of locomotion	2024-01-06	570/17910	0.176414	0.262638	0.164138	1	EDN1	BP
cellular response to lipid	2024-01-06	575/17910	0.177838	0.264193	0.16511	1	EDN1	BP
angiogenesis	2024-01-06	576/17910	0.178122	0.264193	0.16511	1	EDN1	BP
chordate embryonic development	2024-01-06	581/17910	0.179544	0.265731	0.166071	1	EDN1	BP
peptide secretion	2024-01-06	582/17910	0.179828	0.265731	0.166071	1	EDN1	BP
response to bacterium	2024-01-06	588/17910	0.181531	0.266531	0.166571	1	EDN1	BP
regulation of signaling receptor activity	2024-01-06	588/17910	0.181531	0.266531	0.166571	1	EDN1	BP
cation homeostasis	2024-01-06	588/17910	0.181531	0.266531	0.166571	1	EDN1	BP
chemical synaptic transmission	2024-01-06	591/17910	0.182381	0.266531	0.166571	1	EDN1	BP
positive regulation of organelle organization	2024-01-06	591/17910	0.182381	0.266531	0.166571	1	EDN1	BP
anterograde trans-synaptic signaling	2024-01-06	591/17910	0.182381	0.266531	0.166571	1	EDN1	BP
monocarboxylic acid metabolic process	2024-01-06	594/17910	0.183231	0.266792	0.166734	1	EDN1	BP
regulation of system process	2024-01-06	594/17910	0.183231	0.266792	0.166734	1	EDN1	BP
trans-synaptic signaling	2024-01-06	596/17910	0.183797	0.267127	0.166943	1	EDN1	BP
embryo development ending in birth or egg hatching	2024-01-06	600/17910	0.184927	0.267713	0.167309	1	EDN1	BP
inorganic ion homeostasis	2024-01-06	600/17910	0.184927	0.267713	0.167309	1	EDN1	BP
synaptic signaling	2024-01-06	601/17910	0.18521	0.267713	0.167309	1	EDN1	BP
positive regulation of transferase activity	2024-01-06	609/17910	0.187467	0.270483	0.169041	1	EDN1	BP
cellular response to nitrogen compound	2024-01-06	620/17910	0.190562	0.274451	0.171521	1	EDN1	BP
regulation of mitotic cell cycle	2024-01-06	622/17910	0.191124	0.274762	0.171715	1	EDN1	BP
developmental growth	2024-01-06	624/17910	0.191685	0.275072	0.171909	1	EDN1	BP
tissue morphogenesis	2024-01-06	635/17910	0.194767	0.278991	0.174358	1	EDN1	BP
regulation of ion transport	2024-01-06	639/17910	0.195885	0.280088	0.175043	1	EDN1	BP
cellular response to hormone stimulus	2024-01-06	646/17910	0.197839	0.282265	0.176404	1	EDN1	BP
muscle structure development	2024-01-06	647/17910	0.198118	0.282265	0.176404	1	EDN1	BP
myeloid leukocyte activation	2024-01-06	652/17910	0.199511	0.283741	0.177326	1	HBB	BP
actin filament-based process	2024-01-06	661/17910	0.202013	0.286786	0.179229	1	EDN1	BP
cellular chemical homeostasis	2024-01-06	666/17910	0.2034	0.28824	0.180138	1	EDN1	BP
regulation of growth	2024-01-06	668/17910	0.203954	0.288269	0.180156	1	EDN1	BP
ion homeostasis	2024-01-06	669/17910	0.204231	0.288269	0.180156	1	EDN1	BP
blood vessel morphogenesis	2024-01-06	670/17910	0.204508	0.288269	0.180156	1	EDN1	BP
RNA metabolic process	2024-03-06	4867/17910	0.205245	0.288796	0.180486	3	SCARNA3/EDN1/SNORD118	BP
cellular response to growth factor stimulus	2024-01-06	674/17910	0.205615	0.288805	0.180491	1	EDN1	BP
lipid biosynthetic process	2024-01-06	676/17910	0.206168	0.289071	0.180658	1	EDN1	BP
leukocyte activation involved in immune response	2024-01-06	684/17910	0.208376	0.291654	0.182271	1	HBB	BP
cell activation involved in immune response	2024-01-06	688/17910	0.209479	0.292552	0.182833	1	HBB	BP
regulation of MAPK cascade	2024-01-06	689/17910	0.209754	0.292552	0.182833	1	EDN1	BP
organelle assembly	2024-01-06	699/17910	0.212504	0.295868	0.184905	1	EDN1	BP
regulation of secretion by cell	2024-01-06	703/17910	0.213602	0.296739	0.185449	1	EDN1	BP
response to growth factor	2024-01-06	704/17910	0.213876	0.296739	0.185449	1	EDN1	BP
regulation of cellular response to stress	2024-01-06	713/17910	0.21634	0.299635	0.187259	1	EDN1	BP
small molecule biosynthetic process	2024-01-06	732/17910	0.221522	0.305746	0.191079	1	EDN1	BP
regulation of protein kinase activity	2024-01-06	732/17910	0.221522	0.305746	0.191079	1	EDN1	BP
negative regulation of transcription by RNA polymerase II	2024-01-06	735/17910	0.222337	0.30634	0.19145	1	EDN1	BP
blood vessel development	2024-01-06	751/17910	0.226674	0.311775	0.194847	1	EDN1	BP
regulation of secretion	2024-01-06	757/17910	0.228296	0.313463	0.195901	1	EDN1	BP
regulation of cell cycle process	2024-01-06	764/17910	0.230184	0.314967	0.196841	1	EDN1	BP
cytokine-mediated signaling pathway	2024-01-06	764/17910	0.230184	0.314967	0.196841	1	EDN1	BP
regulated exocytosis	2024-01-06	768/17910	0.231261	0.315897	0.197423	1	HBB	BP
cell-cell adhesion	2024-01-06	771/17910	0.232068	0.316456	0.197772	1	HBB	BP
vasculature development	2024-01-06	784/17910	0.235556	0.320663	0.200401	1	EDN1	BP
cardiovascular system development	2024-01-06	792/17910	0.237697	0.323024	0.201876	1	EDN1	BP
multicellular organismal reproductive process	2024-01-06	801/17910	0.240099	0.325731	0.203568	1	EDN1	BP
signaling receptor binding	2024-01-04	1386/16967	0.288873	0.326552	0.092545	1	EDN1	MF
nucleoplasm part	2024-01-06	1033/18675	0.289273	0.327004	0.119151	1	SCARNA3	CC
regulation of kinase activity	2024-01-06	807/17910	0.241696	0.32734	0.204574	1	EDN1	BP
multicellular organism reproduction	2024-01-06	811/17910	0.24276	0.328183	0.205101	1	EDN1	BP
leukocyte mediated immunity	2024-01-06	814/17910	0.243557	0.328183	0.205101	1	HBB	BP
cellular homeostasis	2024-01-06	814/17910	0.243557	0.328183	0.205101	1	EDN1	BP
mitotic cell cycle process	2024-01-06	816/17910	0.244088	0.328342	0.2052	1	EDN1	BP
positive regulation of nitrogen compound metabolic process	2024-02-06	2870/17910	0.247792	0.332762	0.207962	2	EDN1/HBB	BP
molecular function regulator	2024-01-04	1492/16967	0.308029	0.333699	0.0945705	1	EDN1	MF
exocytosis	2024-01-06	862/17910	0.256213	0.343489	0.214667	1	HBB	BP
regulation of response to external stimulus	2024-01-06	873/17910	0.259088	0.346759	0.21671	1	EDN1	BP
response to organic cyclic compound	2024-01-06	878/17910	0.260392	0.347919	0.217435	1	EDN1	BP
MAPK cascade	2024-01-06	882/17910	0.261434	0.348487	0.21779	1	EDN1	BP
response to lipid	2024-01-06	883/17910	0.261694	0.348487	0.21779	1	EDN1	BP
signal transduction by protein phosphorylation	2024-01-06	886/17910	0.262474	0.348941	0.218074	1	EDN1	BP
regulation of cellular component biogenesis	2024-01-06	891/17910	0.263773	0.349366	0.218339	1	EDN1	BP
innate immune response	2024-01-06	893/17910	0.264292	0.349366	0.218339	1	EDN1	BP
regulation of cell development	2024-01-06	893/17910	0.264292	0.349366	0.218339	1	EDN1	BP
negative regulation of apoptotic process	2024-01-06	894/17910	0.264552	0.349366	0.218339	1	EDN1	BP
positive regulation of cellular metabolic process	2024-02-06	3007/17910	0.266178	0.349744	0.218575	2	EDN1/HBB	BP
regulation of transferase activity	2024-01-06	902/17910	0.266624	0.349744	0.218575	1	EDN1	BP
response to other organism	2024-01-06	903/17910	0.266883	0.349744	0.218575	1	EDN1	BP
tube morphogenesis	2024-01-06	905/17910	0.2674	0.349744	0.218575	1	EDN1	BP
response to external biotic stimulus	2024-01-06	905/17910	0.2674	0.349744	0.218575	1	EDN1	BP
regulation of cell migration	2024-01-06	906/17910	0.267658	0.349744	0.218575	1	EDN1	BP
positive regulation of protein phosphorylation	2024-01-06	907/17910	0.267917	0.349744	0.218575	1	EDN1	BP
drug binding	2024-01-04	1658/16967	0.337249	0.350739	0.0993997	1	HBB	MF
negative regulation of programmed cell death	2024-01-06	916/17910	0.270239	0.352197	0.220109	1	EDN1	BP
response to hormone	2024-01-06	919/17910	0.271012	0.352626	0.220377	1	EDN1	BP
immune system process	2024-02-06	3063/17910	0.273742	0.355228	0.222003	2	EDN1/HBB	BP
positive regulation of cell proliferation	2024-01-06	931/17910	0.274096	0.355228	0.222003	1	EDN1	BP
response to organonitrogen compound	2024-01-06	932/17910	0.274353	0.355228	0.222003	1	EDN1	BP
mitotic cell cycle	2024-01-06	934/17910	0.274865	0.355314	0.222056	1	EDN1	BP
response to biotic stimulus	2024-01-06	938/17910	0.27589	0.356059	0.222522	1	EDN1	BP
positive regulation of transport	2024-01-06	942/17910	0.276914	0.356801	0.222986	1	EDN1	BP
sensory perception	2024-01-06	948/17910	0.278447	0.357617	0.223496	1	EDN1	BP
growth	2024-01-06	948/17910	0.278447	0.357617	0.223496	1	EDN1	BP
positive regulation of phosphorylation	2024-01-06	955/17910	0.280232	0.359329	0.224566	1	EDN1	BP
cellular component morphogenesis	2024-01-06	959/17910	0.28125	0.360054	0.225019	1	EDN1	BP
positive regulation of cell differentiation	2024-01-06	962/17910	0.282013	0.360451	0.225267	1	EDN1	BP
regulation of cell motility	2024-01-06	966/17910	0.283029	0.361169	0.225716	1	EDN1	BP
embryo development	2024-01-06	968/17910	0.283537	0.361237	0.225758	1	EDN1	BP
multi-organism reproductive process	2024-01-06	980/17910	0.286577	0.364526	0.227814	1	EDN1	BP
animal organ morphogenesis	2024-01-06	989/17910	0.28885	0.36683	0.229254	1	EDN1	BP
cellular lipid metabolic process	2024-01-06	991/17910	0.289354	0.366884	0.229287	1	EDN1	BP
negative regulation of cell death	2024-01-06	1003/17910	0.292373	0.369898	0.231171	1	EDN1	BP
carboxylic acid metabolic process	2024-01-06	1006/17910	0.293126	0.369898	0.231171	1	EDN1	BP
response to nitrogen compound	2024-01-06	1006/17910	0.293126	0.369898	0.231171	1	EDN1	BP
chemical homeostasis	2024-01-06	1015/17910	0.295382	0.372153	0.23258	1	EDN1	BP
positive regulation of intracellular signal transduction	2024-01-06	1019/17910	0.296382	0.372823	0.232999	1	EDN1	BP
positive regulation of phosphorus metabolic process	2024-01-06	1025/17910	0.297881	0.373526	0.233438	1	EDN1	BP
positive regulation of phosphate metabolic process	2024-01-06	1025/17910	0.297881	0.373526	0.233438	1	EDN1	BP
positive regulation of transcription by RNA polymerase II	2024-01-06	1031/17910	0.299377	0.37481	0.234241	1	EDN1	BP
regulation of locomotion	2024-01-06	1035/17910	0.300373	0.375466	0.23465	1	EDN1	BP
cation transport	2024-01-06	1038/17910	0.301119	0.375807	0.234864	1	EDN1	BP
regulation of cellular component movement	2024-01-06	1046/17910	0.303105	0.377693	0.236043	1	EDN1	BP
negative regulation of cellular protein metabolic process	2024-01-06	1049/17910	0.303848	0.378027	0.236251	1	EDN1	BP
positive regulation of metabolic process	2024-02-06	3313/17910	0.307767	0.382305	0.238925	2	EDN1/HBB	BP
cellular response to oxygen-containing compound	2024-01-06	1068/17910	0.308543	0.38267	0.239153	1	EDN1	BP
negative regulation of transcription, DNA-templated	2024-01-06	1083/17910	0.31223	0.38605	0.241265	1	EDN1	BP
cellular response to cytokine stimulus	2024-01-06	1084/17910	0.312475	0.38605	0.241265	1	EDN1	BP
positive regulation of immune system process	2024-01-06	1087/17910	0.31321	0.38605	0.241265	1	EDN1	BP
G protein-coupled receptor signaling pathway	2024-01-06	1087/17910	0.31321	0.38605	0.241265	1	EDN1	BP
endoplasmic reticulum part	2024-01-06	1289/18675	0.348959	0.386082	0.140678	1	EDN1	CC
oxoacid metabolic process	2024-01-06	1091/17910	0.31419	0.386658	0.241645	1	EDN1	BP
tube development	2024-01-06	1093/17910	0.314679	0.386661	0.241647	1	EDN1	BP
regulation of anatomical structure morphogenesis	2024-01-06	1102/17910	0.316877	0.388761	0.24296	1	EDN1	BP
organic acid metabolic process	2024-01-06	1109/17910	0.318583	0.390251	0.243891	1	EDN1	BP
negative regulation of protein metabolic process	2024-01-06	1116/17910	0.320284	0.391427	0.244626	1	EDN1	BP
positive regulation of protein modification process	2024-01-06	1117/17910	0.320527	0.391427	0.244626	1	EDN1	BP
cytoskeleton organization	2024-01-06	1124/17910	0.322225	0.392296	0.245169	1	EDN1	BP
anatomical structure formation involved in morphogenesis	2024-01-06	1124/17910	0.322225	0.392296	0.245169	1	EDN1	BP
circulatory system development	2024-01-06	1128/17910	0.323194	0.392873	0.245529	1	EDN1	BP
negative regulation of nucleic acid-templated transcription	2024-01-06	1137/17910	0.325369	0.394896	0.246794	1	EDN1	BP
negative regulation of RNA biosynthetic process	2024-01-06	1139/17910	0.325852	0.394896	0.246794	1	EDN1	BP
regulation of organelle organization	2024-01-06	1147/17910	0.327779	0.396606	0.247862	1	EDN1	BP
regulation of cell cycle	2024-01-06	1149/17910	0.32826	0.396606	0.247862	1	EDN1	BP
response to cytokine	2024-01-06	1167/17910	0.332578	0.401213	0.250741	1	EDN1	BP
positive regulation of cellular component organization	2024-01-06	1189/17910	0.337823	0.406879	0.254283	1	EDN1	BP
response to abiotic stimulus	2024-01-06	1191/17910	0.338298	0.406879	0.254283	1	EDN1	BP
immune effector process	2024-01-06	1197/17910	0.339722	0.407974	0.254967	1	HBB	BP
negative regulation of RNA metabolic process	2024-01-06	1214/17910	0.343742	0.412179	0.257595	1	EDN1	BP
epithelium development	2024-01-06	1251/17910	0.352421	0.42195	0.263701	1	EDN1	BP
regulation of biological quality	2024-02-06	3661/17910	0.355481	0.424973	0.265591	2	EDN1/HBB	BP
negative regulation of multicellular organismal process	2024-01-06	1276/17910	0.358231	0.427618	0.267244	1	EDN1	BP
cell cycle process	2024-01-06	1280/17910	0.359157	0.42808	0.267532	1	EDN1	BP
positive regulation of catalytic activity	2024-01-06	1293/17910	0.362157	0.43101	0.269363	1	EDN1	BP
cellular response to endogenous stimulus	2024-01-06	1305/17910	0.364916	0.433645	0.27101	1	EDN1	BP
regulation of protein phosphorylation	2024-01-06	1324/17910	0.369264	0.438157	0.27383	1	EDN1	BP
lipid metabolic process	2024-01-06	1338/17910	0.372452	0.440538	0.275318	1	EDN1	BP
cell adhesion	2024-01-06	1338/17910	0.372452	0.440538	0.275318	1	HBB	BP
negative regulation of nucleobase-containing compound metabolic process	2024-01-06	1342/17910	0.373361	0.440538	0.275318	1	EDN1	BP
negative regulation of cellular macromolecule biosynthetic process	2024-01-06	1343/17910	0.373588	0.440538	0.275318	1	EDN1	BP
biological adhesion	2024-01-06	1345/17910	0.374041	0.440538	0.275318	1	HBB	BP
endomembrane system	2024-02-06	4213/18675	0.407348	0.441293	0.160795	2	EDN1/HBB	CC
reproductive process	2024-01-06	1353/17910	0.375853	0.44163	0.276	1	EDN1	BP
reproduction	2024-01-06	1354/17910	0.37608	0.44163	0.276	1	EDN1	BP
negative regulation of cell communication	2024-01-06	1364/17910	0.378338	0.442724	0.276684	1	EDN1	BP
nervous system process	2024-01-06	1364/17910	0.378338	0.442724	0.276684	1	EDN1	BP
negative regulation of signaling	2024-01-06	1368/17910	0.379239	0.442724	0.276684	1	EDN1	BP
positive regulation of transcription, DNA-templated	2024-01-06	1368/17910	0.379239	0.442724	0.276684	1	EDN1	BP
positive regulation of developmental process	2024-01-06	1378/17910	0.381487	0.444696	0.277916	1	EDN1	BP
small molecule binding	2024-01-04	2340/16967	0.447698	0.447698	0.126878	1	HBB	MF
negative regulation of macromolecule biosynthetic process	2024-01-06	1432/17910	0.393512	0.458042	0.286257	1	EDN1	BP
positive regulation of nucleic acid-templated transcription	2024-01-06	1453/17910	0.398136	0.462325	0.288934	1	EDN1	BP
positive regulation of RNA biosynthetic process	2024-01-06	1454/17910	0.398355	0.462325	0.288934	1	EDN1	BP
positive regulation of cellular protein metabolic process	2024-01-06	1458/17910	0.399232	0.462667	0.289148	1	EDN1	BP
transmembrane transport	2024-01-06	1462/17910	0.400108	0.463008	0.289361	1	EDN1	BP
regulation of phosphorylation	2024-01-06	1467/17910	0.401202	0.463598	0.28973	1	EDN1	BP
cell migration	2024-01-06	1474/17910	0.40273	0.464689	0.290411	1	EDN1	BP
nuclear lumen	2024-02-06	4454/18675	0.438592	0.465445	0.169595	2	SCARNA3/SNORD118	CC
negative regulation of cellular biosynthetic process	2024-01-06	1499/17910	0.408161	0.470273	0.293901	1	EDN1	BP
endoplasmic reticulum	2024-01-06	1785/18675	0.452761	0.470871	0.171572	1	EDN1	CC
regulation of cellular biosynthetic process	2024-02-06	4060/17910	0.410009	0.471458	0.294642	2	EDN1/HBB	BP
cell-cell signaling	2024-01-06	1510/17910	0.410538	0.471458	0.294642	1	EDN1	BP
regulation of apoptotic process	2024-01-06	1512/17910	0.410969	0.471458	0.294642	1	EDN1	BP
negative regulation of biosynthetic process	2024-01-06	1522/17910	0.413121	0.473244	0.295758	1	EDN1	BP
positive regulation of RNA metabolic process	2024-01-06	1532/17910	0.415267	0.475018	0.296866	1	EDN1	BP
regulation of programmed cell death	2024-01-06	1539/17910	0.416765	0.476046	0.297509	1	EDN1	BP
positive regulation of protein metabolic process	2024-01-06	1548/17910	0.418687	0.477555	0.298452	1	EDN1	BP
regulation of biosynthetic process	2024-02-06	4135/17910	0.420177	0.478569	0.299086	2	EDN1/HBB	BP
response to endogenous stimulus	2024-01-06	1560/17910	0.42124	0.479093	0.299413	1	EDN1	BP
regulation of immune system process	2024-01-06	1570/17910	0.423361	0.480817	0.300491	1	EDN1	BP
positive regulation of signal transduction	2024-01-06	1591/17910	0.427794	0.484706	0.302921	1	EDN1	BP
regulation of response to stress	2024-01-06	1592/17910	0.428005	0.484706	0.302921	1	EDN1	BP
cell motility	2024-01-06	1611/17910	0.43199	0.487829	0.304873	1	EDN1	BP
localization of cell	2024-01-06	1611/17910	0.43199	0.487829	0.304873	1	EDN1	BP
negative regulation of response to stimulus	2024-01-06	1620/17910	0.433869	0.489257	0.305765	1	EDN1	BP
nuclear part	2024-02-06	4801/18675	0.482805	0.492272	0.17937	2	SCARNA3/SNORD118	CC
positive regulation of molecular function	2024-01-06	1636/17910	0.437198	0.492312	0.307675	1	EDN1	BP
regulation of cell proliferation	2024-01-06	1664/17910	0.442984	0.498122	0.311305	1	EDN1	BP
regulation of phosphate metabolic process	2024-01-06	1671/17910	0.444422	0.49879	0.311723	1	EDN1	BP
regulation of phosphorus metabolic process	2024-01-06	1673/17910	0.444833	0.49879	0.311723	1	EDN1	BP
defense response	2024-01-06	1681/17910	0.446472	0.499923	0.312431	1	EDN1	BP
positive regulation of macromolecule biosynthetic process	2024-01-06	1698/17910	0.449943	0.5031	0.314417	1	EDN1	BP
positive regulation of nucleobase-containing compound metabolic process	2024-01-06	1715/17910	0.453395	0.505507	0.315921	1	EDN1	BP
cell cycle	2024-01-06	1716/17910	0.453597	0.505507	0.315921	1	EDN1	BP
regulation of protein modification process	2024-01-06	1718/17910	0.454002	0.505507	0.315921	1	EDN1	BP
peptide transport	2024-01-06	1722/17910	0.454811	0.505699	0.316041	1	EDN1	BP
positive regulation of cell communication	2024-01-06	1730/17910	0.456426	0.506079	0.316278	1	EDN1	BP
homeostatic process	2024-01-06	1730/17910	0.456426	0.506079	0.316278	1	EDN1	BP
positive regulation of signaling	2024-01-06	1736/17910	0.457634	0.506712	0.316674	1	EDN1	BP
positive regulation of multicellular organismal process	2024-01-06	1750/17910	0.460446	0.508851	0.318011	1	EDN1	BP
amide transport	2024-01-06	1752/17910	0.460846	0.508851	0.318011	1	EDN1	BP
regulation of transport	2024-01-06	1773/17910	0.465038	0.512767	0.320458	1	EDN1	BP
regulation of cell differentiation	2024-01-06	1808/17910	0.471963	0.519682	0.32478	1	EDN1	BP
positive regulation of gene expression	2024-01-06	1827/17910	0.475691	0.523062	0.326892	1	EDN1	BP
protein phosphorylation	2024-01-06	1835/17910	0.477254	0.523253	0.327012	1	EDN1	BP
locomotion	2024-01-06	1835/17910	0.477254	0.523253	0.327012	1	EDN1	BP
regulation of intracellular signal transduction	2024-01-06	1838/17910	0.477839	0.523253	0.327012	1	EDN1	BP
apoptotic process	2024-01-06	1907/17910	0.491148	0.537087	0.335657	1	EDN1	BP
cellular response to stress	2024-01-06	1914/17910	0.492482	0.537807	0.336107	1	EDN1	BP
cellular nitrogen compound biosynthetic process	2024-02-06	4735/17910	0.499852	0.545107	0.340669	2	EDN1/HBB	BP
tissue development	2024-01-06	1964/17910	0.501928	0.54655	0.341571	1	EDN1	BP
cell proliferation	2024-01-06	1969/17910	0.502864	0.54655	0.341571	1	EDN1	BP
cell development	2024-01-06	1971/17910	0.503239	0.54655	0.341571	1	EDN1	BP
movement of cell or subcellular component	2024-01-06	2012/17910	0.510858	0.553313	0.345798	1	EDN1	BP
small molecule metabolic process	2024-01-06	2012/17910	0.510858	0.553313	0.345798	1	EDN1	BP
programmed cell death	2024-01-06	2049/17910	0.517649	0.559906	0.349918	1	EDN1	BP
regulation of multicellular organismal development	2024-01-06	2077/17910	0.522737	0.564641	0.352877	1	EDN1	BP
regulation of catalytic activity	2024-01-06	2116/17910	0.529748	0.571438	0.357125	1	EDN1	BP
phosphorylation	2024-01-06	2243/17910	0.551988	0.594621	0.371614	1	EDN1	BP
negative regulation of nitrogen compound metabolic process	2024-01-06	2271/17910	0.556772	0.598963	0.374327	1	EDN1	BP
negative regulation of gene expression	2024-01-06	2278/17910	0.557961	0.599431	0.37462	1	EDN1	BP
positive regulation of response to stimulus	2024-01-06	2322/17910	0.565375	0.606576	0.379085	1	EDN1	BP
response to external stimulus	2024-01-06	2331/17910	0.566879	0.60737	0.379581	1	EDN1	BP
regulation of cellular component organization	2024-01-06	2340/17910	0.568378	0.608157	0.380073	1	EDN1	BP
regulation of transcription by RNA polymerase II	2024-01-06	2420/17910	0.581517	0.621379	0.388336	1	EDN1	BP
negative regulation of cellular metabolic process	2024-01-06	2432/17910	0.583458	0.622617	0.38911	1	EDN1	BP
regulation of cellular protein metabolic process	2024-01-06	2452/17910	0.586678	0.625213	0.390732	1	EDN1	BP
multi-organism process	2024-01-06	2496/17910	0.593688	0.631837	0.394872	1	EDN1	BP
anatomical structure morphogenesis	2024-01-06	2535/17910	0.599818	0.637507	0.398416	1	EDN1	BP
cellular response to organic substance	2024-01-06	2564/17910	0.604327	0.641441	0.400874	1	EDN1	BP
transcription by RNA polymerase II	2024-01-06	2581/17910	0.60695	0.643367	0.402078	1	EDN1	BP
regulation of developmental process	2024-01-06	2598/17910	0.609558	0.645271	0.403268	1	EDN1	BP
intracellular signal transduction	2024-01-06	2624/17910	0.61352	0.648601	0.405349	1	EDN1	BP
regulation of localization	2024-01-06	2688/17910	0.623129	0.657885	0.411151	1	EDN1	BP
regulation of protein metabolic process	2024-01-06	2700/17910	0.624909	0.658889	0.411778	1	EDN1	BP
macromolecule localization	2024-01-06	2735/17910	0.630058	0.663439	0.414622	1	EDN1	BP
cell surface receptor signaling pathway	2024-01-06	2831/17910	0.643882	0.677099	0.423159	1	EDN1	BP
nucleoplasm	2024-01-06	3427/18675	0.703766	0.703766	0.256433	1	SCARNA3	CC
positive regulation of macromolecule metabolic process	2024-01-06	3041/17910	0.672627	0.706392	0.441466	1	EDN1	BP
regulation of molecular function	2024-01-06	3065/17910	0.675785	0.708772	0.442953	1	EDN1	BP
negative regulation of macromolecule metabolic process	2024-01-06	3087/17910	0.678658	0.710847	0.44425	1	EDN1	BP
phosphate-containing compound metabolic process	2024-01-06	3115/17910	0.682284	0.713705	0.446036	1	EDN1	BP
response to organic substance	2024-01-06	3138/17910	0.685236	0.714773	0.446704	1	EDN1	BP
phosphorus metabolic process	2024-01-06	3139/17910	0.685364	0.714773	0.446704	1	EDN1	BP
regulation of multicellular organismal process	2024-01-06	3144/17910	0.686002	0.714773	0.446704	1	EDN1	BP
regulation of signal transduction	2024-01-06	3265/17910	0.70113	0.728753	0.45544	1	EDN1	BP
regulation of transcription, DNA-templated	2024-01-06	3266/17910	0.701253	0.728753	0.45544	1	EDN1	BP
negative regulation of metabolic process	2024-01-06	3321/17910	0.707923	0.734725	0.459173	1	EDN1	BP
regulation of nucleic acid-templated transcription	2024-01-06	3338/17910	0.70996	0.735878	0.459893	1	EDN1	BP
regulation of RNA biosynthetic process	2024-01-06	3348/17910	0.711152	0.736154	0.460066	1	EDN1	BP
organelle organization	2024-01-06	3372/17910	0.713997	0.738138	0.461306	1	EDN1	BP
animal organ development	2024-01-06	3403/17910	0.717638	0.740938	0.463055	1	EDN1	BP
transcription, DNA-templated	2024-01-06	3444/17910	0.722393	0.74488	0.465519	1	EDN1	BP
nucleic acid-templated transcription	2024-01-06	3500/17910	0.72878	0.750492	0.469027	1	EDN1	BP
RNA biosynthetic process	2024-01-06	3516/17910	0.730582	0.751375	0.469578	1	EDN1	BP
regulation of RNA metabolic process	2024-01-06	3552/17910	0.7346	0.754531	0.471551	1	EDN1	BP
regulation of cell communication	2024-01-06	3589/17910	0.738678	0.757741	0.473557	1	EDN1	BP
regulation of signaling	2024-01-06	3635/17910	0.743675	0.761884	0.476146	1	EDN1	BP
regulation of cellular macromolecule biosynthetic process	2024-01-06	3725/17910	0.753222	0.770671	0.481637	1	EDN1	BP
cellular protein modification process	2024-01-06	3851/17910	0.766088	0.781023	0.488107	1	EDN1	BP
protein modification process	2024-01-06	3851/17910	0.766088	0.781023	0.488107	1	EDN1	BP
regulation of nucleobase-containing compound metabolic process	2024-01-06	3853/17910	0.766287	0.781023	0.488107	1	EDN1	BP
regulation of macromolecule biosynthetic process	2024-01-06	3877/17910	0.768672	0.782451	0.488999	1	EDN1	BP
cell differentiation	2024-01-06	3923/17910	0.773185	0.786038	0.491241	1	EDN1	BP
macromolecule modification	2024-01-06	4027/17910	0.783119	0.794297	0.496403	1	EDN1	BP
nucleobase-containing compound biosynthetic process	2024-01-06	4029/17910	0.783307	0.794297	0.496403	1	EDN1	BP
cellular developmental process	2024-01-06	4088/17910	0.788776	0.797811	0.498599	1	EDN1	BP
heterocycle biosynthetic process	2024-01-06	4089/17910	0.788867	0.797811	0.498599	1	EDN1	BP
aromatic compound biosynthetic process	2024-01-06	4099/17910	0.789782	0.797811	0.498599	1	EDN1	BP
organic cyclic compound biosynthetic process	2024-01-06	4239/17910	0.802251	0.809377	0.505827	1	EDN1	BP
regulation of response to stimulus	2024-01-06	4275/17910	0.805355	0.811479	0.507141	1	EDN1	BP
negative regulation of cellular process	2024-01-06	4580/17910	0.830065	0.835319	0.52204	1	EDN1	BP
cellular macromolecule biosynthetic process	2024-01-06	4634/17910	0.834155	0.838373	0.523948	1	EDN1	BP
system development	2024-01-06	4670/17910	0.836835	0.840005	0.524968	1	EDN1	BP
macromolecule biosynthetic process	2024-01-06	4806/17910	0.846638	0.848617	0.53035	1	EDN1	BP
regulation of gene expression	2024-01-06	4819/17910	0.847549	0.848617	0.53035	1	EDN1	BP
cellular protein metabolic process	2024-01-06	4871/17910	0.851147	0.851147	0.531932	1	EDN1	BP

## Sheet: HIP‘s DEGs-KEGG
Description	Gene Ratio	BgRatio	pvalue	p.adjust	qvalue	Count	Gene ID	Other
African trypanosomiasis	2024-03-04	37/7914	3.75151e-07	5.25212e-06	3.55407e-06	3	HBA1/HBB/HBA2	Human Diseases
Malaria	2024-03-04	49/7914	8.88533e-07	6.21973e-06	4.20884e-06	3	HBA1/HBB/HBA2	Human Diseases
Renin secretion	2024-01-04	69/7914	0.0344279	0.0871036	0.0589423	1	EDN1	Organismal Systems
Hypertrophic cardiomyopathy (HCM)	2024-01-04	90/7914	0.0447272	0.0871036	0.0589423	1	EDN1	Human Diseases
AGE-RAGE signaling pathway in diabetic complications	2024-01-04	100/7914	0.0496026	0.0871036	0.0589423	1	EDN1	Human Diseases
Melanogenesis	2024-01-04	101/7914	0.0500891	0.0871036	0.0589423	1	EDN1	Organismal Systems
HIF-1 signaling pathway	2024-01-04	109/7914	0.0539745	0.0871036	0.0589423	1	EDN1	Environmental Information Processing
TNF signaling pathway	2024-01-04	112/7914	0.0554284	0.0871036	0.0589423	1	EDN1	Environmental Information Processing
Relaxin signaling pathway	2024-01-04	129/7914	0.0636357	0.0871036	0.0589423	1	EDN1	Organismal Systems
Vascular smooth muscle contraction	2024-01-04	132/7914	0.0650785	0.0871036	0.0589423	1	EDN1	Organismal Systems
Fluid shear stress and atherosclerosis	2024-01-04	139/7914	0.0684385	0.0871036	0.0589423	1	EDN1	Human Diseases
cAMP signaling pathway	2024-01-04	216/7914	0.104804	0.122271	0.0827399	1	EDN1	Environmental Information Processing
Neuroactive ligand-receptor interaction	2024-01-04	340/7914	0.161115	0.173509	0.117412	1	EDN1	Environmental Information Processing
Pathways in cancer	2024-01-04	530/7914	0.242192	0.242192	0.16389	1	EDN1	Human Diseases

## Sheet: TCx‘s DEGs-GO
Description	Gene Ratio	BgRatio	pvalue	p.adjust	qvalue	Count	Gene ID	Other
haptoglobin binding	2024-03-04	3/16967	4.91443e-12	1.27775e-10	3.62116e-11	3	HBA1/HBB/HBA2	MF
haptoglobin-hemoglobin complex	2024-03-06	4/18675	7.37016e-11	3.83248e-09	1.39645e-09	3	HBA1/HBB/HBA2	CC
hemoglobin complex	2024-03-06	5/18675	1.84232e-10	4.79003e-09	1.74535e-09	3	HBA1/HBB/HBA2	CC
endocytic vesicle lumen	2024-03-06	20/18675	2.09645e-08	3.63384e-07	1.32407e-07	3	HBA1/HBB/HBA2	CC
peroxidase activity	2024-03-04	37/16967	3.81277e-08	4.20118e-07	1.19062e-07	3	HBA1/HBB/HBA2	MF
oxidoreductase activity, acting on peroxide as acceptor	2024-03-04	40/16967	4.84751e-08	4.20118e-07	1.19062e-07	3	HBA1/HBB/HBA2	MF
antioxidant activity	2024-03-04	65/16967	2.14074e-07	1.39148e-06	3.94346e-07	3	HBA1/HBB/HBA2	MF
oxygen transport	2024-03-06	15/17910	9.49125e-09	7.54555e-06	4.71566e-06	3	HBA1/HBB/HBA2	BP
gas transport	2024-03-06	19/17910	2.02031e-08	8.03073e-06	5.01887e-06	3	HBA1/HBB/HBA2	BP
hydrogen peroxide catabolic process	2024-03-06	22/17910	3.2096e-08	8.50544e-06	5.31555e-06	3	HBA1/HBB/HBA2	BP
drug transport	2024-04-06	175/17910	1.30124e-07	2.5862e-05	1.61627e-05	4	EDN1/HBA1/HBB/HBA2	BP
bicarbonate transport	2024-03-06	42/17910	2.3866e-07	3.16224e-05	1.97627e-05	3	HBA1/HBB/HBA2	BP
antibiotic catabolic process	2024-03-06	42/17910	2.3866e-07	3.16224e-05	1.97627e-05	3	HBA1/HBB/HBA2	BP
nitric oxide transport	2024-02-06	3/17910	2.8055e-07	3.18625e-05	1.99128e-05	2	EDN1/HBB	BP
hydrogen peroxide metabolic process	2024-03-06	47/17910	3.36885e-07	3.23611e-05	2.02244e-05	3	HBA1/HBB/HBA2	BP
response to reactive oxygen species	2024-04-06	230/17910	3.89552e-07	3.23611e-05	2.02244e-05	4	EDN1/HBA1/HBB/HBA2	BP
cofactor catabolic process	2024-03-06	50/17910	4.07058e-07	3.23611e-05	2.02244e-05	3	HBA1/HBB/HBA2	BP
reactive oxygen species metabolic process	2024-04-06	269/17910	7.29108e-07	5.26946e-05	3.29319e-05	4	EDN1/HBA1/HBB/HBA2	BP
response to antibiotic	2024-04-06	328/17910	1.60959e-06	0.000106635	6.66427e-05	4	EDN1/HBA1/HBB/HBA2	BP
blood microparticle	2024-03-06	147/18675	9.39293e-06	0.000122108	4.44928e-05	3	HBA1/HBB/HBA2	CC
cellular oxidant detoxification	2024-03-06	99/17910	3.23743e-06	0.000197982	0.00012373	3	HBA1/HBB/HBA2	BP
cellular detoxification	2024-03-06	107/17910	4.09269e-06	0.0002256	0.000140991	3	HBA1/HBB/HBA2	BP
drug catabolic process	2024-03-06	109/17910	4.32767e-06	0.0002256	0.000140991	3	HBA1/HBB/HBA2	BP
organic anion transport	2024-04-06	430/17910	4.73116e-06	0.0002256	0.000140991	4	EDN1/HBA1/HBB/HBA2	BP
detoxification	2024-03-06	113/17910	4.82415e-06	0.0002256	0.000140991	3	HBA1/HBB/HBA2	BP
response to oxidative stress	2024-04-06	442/17910	5.27805e-06	0.000233114	0.000145687	4	EDN1/HBA1/HBB/HBA2	BP
cytosolic part	2024-03-06	207/18675	2.61936e-05	0.000272413	9.92599e-05	3	HBA1/HBB/HBA2	CC
protein heterooligomerization	2024-03-06	128/17910	7.02042e-06	0.000292381	0.000182726	3	HBA1/HBB/HBA2	BP
antibiotic metabolic process	2024-03-06	130/17910	7.3555e-06	0.000292381	0.000182726	3	HBA1/HBB/HBA2	BP
response to toxic substance	2024-04-06	499/17910	8.54292e-06	0.000323411	0.000202118	4	EDN1/HBA1/HBB/HBA2	BP
response to hydrogen peroxide	2024-03-06	144/17910	1.0002e-05	0.000361437	0.000225883	3	HBA1/HBB/HBA2	BP
response to inorganic substance	2024-04-06	528/17910	1.06875e-05	0.000369417	0.00023087	4	EDN1/HBA1/HBB/HBA2	BP
anion transport	2024-04-06	542/17910	1.18553e-05	0.000392705	0.000245425	4	EDN1/HBA1/HBB/HBA2	BP
cytosolic small ribosomal subunit	2024-02-06	39/18675	6.34082e-05	0.000526445	0.000191822	2	HBA1/HBA2	CC
endocytic vesicle	2024-03-06	289/18675	7.08675e-05	0.000526445	0.000191822	3	HBA1/HBB/HBA2	CC
cytoplasmic vesicle lumen	2024-03-06	338/18675	0.000112867	0.000657865	0.000239708	3	HBA1/HBB/HBA2	CC
vesicle lumen	2024-03-06	339/18675	0.000113861	0.000657865	0.000239708	3	HBA1/HBB/HBA2	CC
small ribosomal subunit	2024-02-06	67/18675	0.000188442	0.000979898	0.000357048	2	HBA1/HBA2	CC
oxidoreductase activity	2024-03-04	662/16967	0.000229659	0.00119423	0.000338445	3	HBA1/HBB/HBA2	MF
cellular response to toxic substance	2024-03-06	241/17910	4.67087e-05	0.00148534	0.000928274	3	HBA1/HBB/HBA2	BP
drug metabolic process	2024-04-06	792/17910	5.30094e-05	0.00162086	0.00101297	4	EDN1/HBA1/HBB/HBA2	BP
cytosolic ribosome	2024-02-06	95/18675	0.000379027	0.00179177	0.00065287	2	HBA1/HBA2	CC
iron ion binding	2024-02-04	144/16967	0.00042443	0.0018392	0.00052123	2	HBA1/HBA2	MF
bombesin receptor binding	2024-01-04	3/16967	0.00070713	0.00229817	0.000651304	1	EDN1	MF
endothelin B receptor binding	2024-01-04	3/16967	0.00070713	0.00229817	0.000651304	1	EDN1	MF
positive regulation of nitric oxide biosynthetic process	2024-02-06	42/17910	8.00515e-05	0.00235707	0.00147307	2	EDN1/HBB	BP
positive regulation of nitric oxide metabolic process	2024-02-06	43/17910	8.39439e-05	0.00238341	0.00148953	2	EDN1/HBB	BP
receptor-mediated endocytosis	2024-03-06	301/17910	9.05366e-05	0.00248195	0.00155112	3	HBA1/HBB/HBA2	BP
response to drug	2024-04-06	958/17910	0.000111891	0.00296511	0.00185307	4	EDN1/HBA1/HBB/HBA2	BP
oxygen carrier activity	2024-01-04	5/16967	0.00117834	0.00306369	0.000868252	1	HBB	MF
hemoglobin binding	2024-01-04	5/16967	0.00117834	0.00306369	0.000868252	1	HBB	MF
positive regulation of reactive oxygen species biosynthetic process	2024-02-06	57/17910	0.000148057	0.00379694	0.00237293	2	EDN1/HBB	BP
rough endoplasmic reticulum lumen	2024-01-06	3/18675	0.000963597	0.00417559	0.00152147	1	EDN1	CC
regulation of nitric oxide biosynthetic process	2024-02-06	65/17910	0.000192726	0.00478804	0.00299232	2	EDN1/HBB	BP
ribosomal subunit	2024-02-06	173/18675	0.00124894	0.00499576	0.00182032	2	HBA1/HBA2	CC
Weibel-Palade body	2024-01-06	5/18675	0.00160557	0.00596353	0.00217295	1	EDN1	CC
nitric oxide biosynthetic process	2024-02-06	76/17910	0.000263639	0.0063513	0.0039693	2	EDN1/HBB	BP
nitric oxide metabolic process	2024-02-06	81/17910	0.000299492	0.00700283	0.00437648	2	EDN1/HBB	BP
reactive nitrogen species metabolic process	2024-02-06	84/17910	0.000322087	0.00731598	0.00457218	2	EDN1/HBB	BP
cytoplasmic vesicle	2024-04-06	2179/18675	0.0022816	0.00745405	0.00271605	4	EDN1/HBA1/HBB/HBA2	CC
intracellular vesicle	2024-04-06	2182/18675	0.00229355	0.00745405	0.00271605	4	EDN1/HBA1/HBB/HBA2	CC
ribosome	2024-02-06	252/18675	0.00262493	0.00802921	0.00292562	2	HBA1/HBA2	CC
neurotransmitter biosynthetic process	2024-02-06	98/17910	0.000438234	0.00967768	0.00604815	2	EDN1/HBB	BP
regulation of reactive oxygen species biosynthetic process	2024-02-06	101/17910	0.00046541	0.00973686	0.00608514	2	EDN1/HBB	BP
positive regulation of reactive oxygen species metabolic process	2024-02-06	101/17910	0.00046541	0.00973686	0.00608514	2	EDN1/HBB	BP
cofactor metabolic process	2024-03-06	543/17910	0.000517669	0.0105525	0.00659487	3	HBA1/HBB/HBA2	BP
protein complex oligomerization	2024-03-06	564/17910	0.000578643	0.0115005	0.00718735	3	HBA1/HBB/HBA2	BP
renal system process	2024-02-06	120/17910	0.000656161	0.0127231	0.00795143	2	EDN1/HBB	BP
neuropeptide receptor binding	2024-01-04	23/16967	0.00541175	0.0127914	0.0036251	1	EDN1	MF
reactive oxygen species biosynthetic process	2024-02-06	122/17910	0.000678106	0.0128356	0.00802171	2	EDN1/HBB	BP
ion transport	2024-04-06	1533/17910	0.00069656	0.0128783	0.00804838	4	EDN1/HBA1/HBB/HBA2	BP
response to oxygen-containing compound	2024-04-06	1551/17910	0.000728634	0.0131651	0.00822763	4	EDN1/HBA1/HBB/HBA2	BP
oxygen binding	2024-01-04	27/16967	0.00635068	0.0137598	0.00389954	1	HBB	MF
regulation of blood vessel size	2024-02-06	133/17910	0.000805127	0.0141234	0.00882655	2	EDN1/HBB	BP
regulation of tube size	2024-02-06	134/17910	0.000817204	0.0141234	0.00882655	2	EDN1/HBB	BP
regulation of cell death	2024-04-06	1659/17910	0.000944188	0.015361	0.00959999	4	EDN1/HBA1/HBB/HBA2	BP
neurotransmitter metabolic process	2024-02-06	145/17910	0.000955853	0.015361	0.00959999	2	EDN1/HBB	BP
endocytosis	2024-03-06	675/17910	0.000978746	0.015361	0.00959999	3	HBA1/HBB/HBA2	BP
regulation of prostaglandin-endoperoxide synthase activity	2024-01-06	3/17910	0.00100474	0.015361	0.00959999	1	EDN1	BP
positive regulation of prostaglandin-endoperoxide synthase activity	2024-01-06	3/17910	0.00100474	0.015361	0.00959999	1	EDN1	BP
positive regulation of chemokine-mediated signaling pathway	2024-01-06	3/17910	0.00100474	0.015361	0.00959999	1	EDN1	BP
molecular carrier activity	2024-01-04	36/16967	0.00846084	0.0169217	0.00479562	1	HBB	MF
positive regulation of cell death	2024-03-06	710/17910	0.00113415	0.0170122	0.0106319	3	HBA1/HBB/HBA2	BP
vascular process in circulatory system	2024-02-06	161/17910	0.00117644	0.0173197	0.0108241	2	EDN1/HBB	BP
regulation of blood pressure	2024-02-06	169/17910	0.00129509	0.01836	0.0114742	2	EDN1/HBB	BP
import into cell	2024-03-06	751/17910	0.00133542	0.01836	0.0114742	3	HBA1/HBB/HBA2	BP
vein smooth muscle contraction	2024-01-06	4/17910	0.00133947	0.01836	0.0114742	1	EDN1	BP
rhythmic synaptic transmission	2024-01-06	4/17910	0.00133947	0.01836	0.0114742	1	EDN1	BP
cytoplasmic vesicle part	2024-03-06	1450/18675	0.00781333	0.0220923	0.00804983	3	HBA1/HBB/HBA2	CC
extracellular space	2024-04-06	3051/18675	0.00807219	0.0220923	0.00804983	4	EDN1/HBA1/HBB/HBA2	CC
response to ozone	2024-01-06	5/17910	0.00167411	0.0221756	0.0138588	1	EDN1	BP
negative regulation of nitric-oxide synthase biosynthetic process	2024-01-06	5/17910	0.00167411	0.0221756	0.0138588	1	EDN1	BP
regulation of reactive oxygen species metabolic process	2024-02-06	194/17910	0.00170152	0.0221756	0.0138588	2	EDN1/HBB	BP
regulation of systemic arterial blood pressure by endothelin	2024-01-06	6/17910	0.00200865	0.0253472	0.015841	1	EDN1	BP
positive regulation of sarcomere organization	2024-01-06	6/17910	0.00200865	0.0253472	0.015841	1	EDN1	BP
extracellular region part	2024-04-06	3312/18675	0.0109268	0.0284096	0.0103517	4	EDN1/HBA1/HBB/HBA2	CC
cellular response to mineralocorticoid stimulus	2024-01-06	7/17910	0.0023431	0.0291056	0.0181898	1	EDN1	BP
neurotransmitter transport	2024-02-06	241/17910	0.00261007	0.0313025	0.0195628	2	EDN1/HBB	BP
cell death	2024-04-06	2178/17910	0.00266899	0.0313025	0.0195628	4	EDN1/HBA1/HBB/HBA2	BP
epithelial fluid transport	2024-01-06	8/17910	0.00267745	0.0313025	0.0195628	1	EDN1	BP
maternal process involved in parturition	2024-01-06	8/17910	0.00267745	0.0313025	0.0195628	1	EDN1	BP
artery smooth muscle contraction	2024-01-06	9/17910	0.00301171	0.0337227	0.0210753	1	EDN1	BP
positive regulation of odontogenesis	2024-01-06	9/17910	0.00301171	0.0337227	0.0210753	1	EDN1	BP
regulation of sarcomere organization	2024-01-06	9/17910	0.00301171	0.0337227	0.0210753	1	EDN1	BP
basal part of cell	2024-01-06	45/18675	0.0143729	0.0355901	0.0129681	1	EDN1	CC
positive regulation of prostaglandin secretion	2024-01-06	10/17910	0.00334588	0.036438	0.0227722	1	EDN1	BP
regulation of chemokine-mediated signaling pathway	2024-01-06	10/17910	0.00334588	0.036438	0.0227722	1	EDN1	BP
histamine secretion	2024-01-06	11/17910	0.00367995	0.0375072	0.0234404	1	EDN1	BP
positive regulation of receptor biosynthetic process	2024-01-06	11/17910	0.00367995	0.0375072	0.0234404	1	EDN1	BP
tonic smooth muscle contraction	2024-01-06	11/17910	0.00367995	0.0375072	0.0234404	1	EDN1	BP
regulation of prostaglandin secretion	2024-01-06	11/17910	0.00367995	0.0375072	0.0234404	1	EDN1	BP
positive regulation of cell size	2024-01-06	11/17910	0.00367995	0.0375072	0.0234404	1	EDN1	BP
transition metal ion binding	2024-02-04	1051/16967	0.0211492	0.0392771	0.0111312	2	HBA1/HBA2	MF
vesicle	2024-04-06	3756/18675	0.0172912	0.0396634	0.0144522	4	EDN1/HBA1/HBB/HBA2	CC
tertiary granule lumen	2024-01-06	55/18675	0.0175434	0.0396634	0.0144522	1	HBB	CC
organic substance transport	2024-04-06	2416/17910	0.00394807	0.0397306	0.02483	4	EDN1/HBA1/HBB/HBA2	BP
histamine transport	2024-01-06	12/17910	0.00401393	0.0398884	0.0249286	1	EDN1	BP
hormone activity	2024-01-04	103/16967	0.0240643	0.0417115	0.0118211	1	EDN1	MF
regulation of neurotransmitter levels	2024-02-06	321/17910	0.00458007	0.0437869	0.027365	2	EDN1/HBB	BP
prostaglandin secretion	2024-01-06	14/17910	0.00468161	0.0437869	0.027365	1	EDN1	BP
negative regulation of smooth muscle cell apoptotic process	2024-01-06	14/17910	0.00468161	0.0437869	0.027365	1	EDN1	BP
positive regulation of urine volume	2024-01-06	14/17910	0.00468161	0.0437869	0.027365	1	EDN1	BP
positive regulation of cell growth involved in cardiac muscle cell development	2024-01-06	14/17910	0.00468161	0.0437869	0.027365	1	EDN1	BP
blood coagulation	2024-02-06	331/17910	0.00486303	0.0444906	0.0278048	2	EDN1/HBB	BP
hemostasis	2024-02-06	336/17910	0.00500753	0.0444906	0.0278048	2	EDN1/HBB	BP
prostaglandin transport	2024-01-06	15/17910	0.00501531	0.0444906	0.0278048	1	EDN1	BP
positive regulation of renal sodium excretion	2024-01-06	15/17910	0.00501531	0.0444906	0.0278048	1	EDN1	BP
coagulation	2024-02-06	337/17910	0.00503667	0.0444906	0.0278048	2	EDN1/HBB	BP
rough endoplasmic reticulum	2024-01-06	74/18675	0.0235439	0.0445674	0.0162391	1	EDN1	CC
extracellular exosome	2024-03-06	2162/18675	0.0236524	0.0445674	0.0162391	3	HBA1/HBB/HBA2	CC
Cajal body	2024-01-06	75/18675	0.0238589	0.0445674	0.0162391	1	SCARNA3	CC
extracellular vesicle	2024-03-06	2185/18675	0.0243427	0.0445674	0.0162391	3	HBA1/HBB/HBA2	CC
extracellular organelle	2024-03-06	2187/18675	0.0244033	0.0445674	0.0162391	3	HBA1/HBB/HBA2	CC
secretory granule	2024-02-06	806/18675	0.0248549	0.0445674	0.0162391	2	EDN1/HBB	CC
parturition	2024-01-06	16/17910	0.00534892	0.0452382	0.028272	1	EDN1	BP
positive regulation of icosanoid secretion	2024-01-06	16/17910	0.00534892	0.0452382	0.028272	1	EDN1	BP
positive regulation of cytosolic calcium ion concentration involved in phospholipase C-activating G protein-coupled signaling pathway	2024-01-06	16/17910	0.00534892	0.0452382	0.028272	1	EDN1	BP
renal absorption	2024-01-06	16/17910	0.00534892	0.0452382	0.028272	1	HBB	BP
extracellular region	2024-04-06	4295/18675	0.0279821	0.0485022	0.0176729	4	EDN1/HBA1/HBB/HBA2	CC
response to muscle stretch	2024-01-06	18/17910	0.00601586	0.0493052	0.0308137	1	EDN1	BP
transepithelial transport	2024-01-06	18/17910	0.00601586	0.0493052	0.0308137	1	EDN1	BP
positive regulation of fatty acid transport	2024-01-06	18/17910	0.00601586	0.0493052	0.0308137	1	EDN1	BP
regulation of icosanoid secretion	2024-01-06	19/17910	0.00634919	0.0499763	0.0312331	1	EDN1	BP
nitric-oxide synthase biosynthetic process	2024-01-06	19/17910	0.00634919	0.0499763	0.0312331	1	EDN1	BP
regulation of nitric-oxide synthase biosynthetic process	2024-01-06	19/17910	0.00634919	0.0499763	0.0312331	1	EDN1	BP
response to salt	2024-01-06	19/17910	0.00634919	0.0499763	0.0312331	1	EDN1	BP
cellular component assembly	2024-04-06	2765/17910	0.00654176	0.0505955	0.0316201	4	EDN1/HBA1/HBB/HBA2	BP
regulation of receptor biosynthetic process	2024-01-06	20/17910	0.00668242	0.0505955	0.0316201	1	EDN1	BP
phasic smooth muscle contraction	2024-01-06	20/17910	0.00668242	0.0505955	0.0316201	1	EDN1	BP
middle ear morphogenesis	2024-01-06	20/17910	0.00668242	0.0505955	0.0316201	1	EDN1	BP
secretory vesicle	2024-02-06	923/18675	0.0320493	0.0509187	0.0185534	2	EDN1/HBB	CC
intracellular non-membrane-bounded organelle	2024-04-06	4464/18675	0.0320846	0.0509187	0.0185534	4	SCARNA3/HBA1/SNORD118/HBA2	CC
non-membrane-bounded organelle	2024-04-06	4473/18675	0.0323138	0.0509187	0.0185534	4	SCARNA3/HBA1/SNORD118/HBA2	CC
regulation of urine volume	2024-01-06	22/17910	0.00734861	0.0535977	0.0334963	1	EDN1	BP
regulation of renal sodium excretion	2024-01-06	22/17910	0.00734861	0.0535977	0.0334963	1	EDN1	BP
response to leptin	2024-01-06	22/17910	0.00734861	0.0535977	0.0334963	1	EDN1	BP
azole transport	2024-01-06	22/17910	0.00734861	0.0535977	0.0334963	1	EDN1	BP
receptor biosynthetic process	2024-01-06	24/17910	0.00801443	0.0562375	0.0351461	1	EDN1	BP
renal sodium excretion	2024-01-06	24/17910	0.00801443	0.0562375	0.0351461	1	EDN1	BP
regulation of odontogenesis	2024-01-06	24/17910	0.00801443	0.0562375	0.0351461	1	EDN1	BP
positive regulation of neutrophil chemotaxis	2024-01-06	24/17910	0.00801443	0.0562375	0.0351461	1	EDN1	BP
cellular component biogenesis	2024-04-06	2951/17910	0.00832981	0.0562375	0.0351461	4	EDN1/HBA1/HBB/HBA2	BP
positive regulation of heart rate	2024-01-06	25/17910	0.0083472	0.0562375	0.0351461	1	EDN1	BP
vascular smooth muscle contraction	2024-01-06	25/17910	0.0083472	0.0562375	0.0351461	1	EDN1	BP
regulation of excretion	2024-01-06	25/17910	0.0083472	0.0562375	0.0351461	1	EDN1	BP
regulation of cell growth involved in cardiac muscle cell development	2024-01-06	25/17910	0.0083472	0.0562375	0.0351461	1	EDN1	BP
regulation of anatomical structure size	2024-02-06	442/17910	0.0085346	0.0565615	0.0353486	2	EDN1/HBB	BP
protein kinase C-activating G protein-coupled receptor signaling pathway	2024-01-06	26/17910	0.00867987	0.0565615	0.0353486	1	EDN1	BP
fluid transport	2024-01-06	26/17910	0.00867987	0.0565615	0.0353486	1	EDN1	BP
positive regulation of granulocyte chemotaxis	2024-01-06	26/17910	0.00867987	0.0565615	0.0353486	1	EDN1	BP
positive regulation of neutrophil migration	2024-01-06	27/17910	0.00901246	0.0577815	0.036111	1	EDN1	BP
regulation of fatty acid transport	2024-01-06	27/17910	0.00901246	0.0577815	0.036111	1	EDN1	BP
cytokine activity	2024-01-04	154/16967	0.0358176	0.0582036	0.0164949	1	EDN1	MF
prostaglandin biosynthetic process	2024-01-06	28/17910	0.00934495	0.0589622	0.0368489	1	EDN1	BP
prostanoid biosynthetic process	2024-01-06	28/17910	0.00934495	0.0589622	0.0368489	1	EDN1	BP
ficolin-1-rich granule lumen	2024-01-06	124/18675	0.039189	0.0599361	0.0218391	1	HBB	CC
positive regulation of cardiac muscle cell differentiation	2024-01-06	29/17910	0.00967735	0.0605787	0.0378592	1	EDN1	BP
cellular response to chemical stimulus	2024-04-06	3100/17910	0.00999109	0.0607456	0.0379635	4	EDN1/HBA1/HBB/HBA2	BP
branching involved in blood vessel morphogenesis	2024-01-06	30/17910	0.0100097	0.0607456	0.0379635	1	EDN1	BP
response to prostaglandin	2024-01-06	30/17910	0.0100097	0.0607456	0.0379635	1	EDN1	BP
regulation of neutrophil chemotaxis	2024-01-06	30/17910	0.0100097	0.0607456	0.0379635	1	EDN1	BP
positive regulation of smooth muscle contraction	2024-01-06	31/17910	0.0103419	0.0618179	0.0386336	1	EDN1	BP
response to mineralocorticoid	2024-01-06	31/17910	0.0103419	0.0618179	0.0386336	1	EDN1	BP
regulation of body fluid levels	2024-02-06	499/17910	0.0107876	0.0640012	0.0399981	2	EDN1/HBB	BP
positive regulation of organic acid transport	2024-01-06	33/17910	0.011006	0.0643366	0.0402077	1	EDN1	BP
superoxide anion generation	2024-01-06	33/17910	0.011006	0.0643366	0.0402077	1	EDN1	BP
metal ion binding	2024-03-04	4068/16967	0.0451967	0.0649512	0.0184072	3	HBA1/HBB/HBA2	MF
cation binding	2024-03-04	4133/16967	0.0472325	0.0649512	0.0184072	3	HBA1/HBB/HBA2	MF
G protein-coupled receptor binding	2024-01-04	205/16967	0.0474644	0.0649512	0.0184072	1	EDN1	MF
multicellular organism aging	2024-01-06	34/17910	0.0113379	0.0653164	0.04082	1	EDN1	BP
regulation of neutrophil migration	2024-01-06	34/17910	0.0113379	0.0653164	0.04082	1	EDN1	BP
blood circulation	2024-02-06	523/17910	0.0118086	0.0671567	0.0419702	2	EDN1/HBB	BP
smooth muscle cell apoptotic process	2024-01-06	36/17910	0.0120015	0.0671567	0.0419702	1	EDN1	BP
regulation of smooth muscle cell apoptotic process	2024-01-06	36/17910	0.0120015	0.0671567	0.0419702	1	EDN1	BP
regulation of renal system process	2024-01-06	36/17910	0.0120015	0.0671567	0.0419702	1	EDN1	BP
circulatory system process	2024-02-06	532/17910	0.0122023	0.0671567	0.0419702	2	EDN1/HBB	BP
regulation of systemic arterial blood pressure by hormone	2024-01-06	37/17910	0.0123332	0.0671567	0.0419702	1	EDN1	BP
sarcomere organization	2024-01-06	37/17910	0.0123332	0.0671567	0.0419702	1	EDN1	BP
regulation of sensory perception of pain	2024-01-06	37/17910	0.0123332	0.0671567	0.0419702	1	EDN1	BP
regulation of sensory perception	2024-01-06	38/17910	0.0126647	0.0675878	0.0422396	1	EDN1	BP
physiological muscle hypertrophy	2024-01-06	39/17910	0.0129962	0.0675878	0.0422396	1	EDN1	BP
physiological cardiac muscle hypertrophy	2024-01-06	39/17910	0.0129962	0.0675878	0.0422396	1	EDN1	BP
positive regulation of heart contraction	2024-01-06	39/17910	0.0129962	0.0675878	0.0422396	1	EDN1	BP
cell growth involved in cardiac muscle cell development	2024-01-06	39/17910	0.0129962	0.0675878	0.0422396	1	EDN1	BP
response to dexamethasone	2024-01-06	39/17910	0.0129962	0.0675878	0.0422396	1	EDN1	BP
wound healing	2024-02-06	550/17910	0.0130075	0.0675878	0.0422396	2	EDN1/HBB	BP
response to testosterone	2024-01-06	40/17910	0.0133276	0.0688015	0.0429981	1	EDN1	BP
prostanoid metabolic process	2024-01-06	41/17910	0.0136589	0.0691643	0.0432249	1	EDN1	BP
prostaglandin metabolic process	2024-01-06	41/17910	0.0136589	0.0691643	0.0432249	1	EDN1	BP
positive regulation of cardiocyte differentiation	2024-01-06	41/17910	0.0136589	0.0691643	0.0432249	1	EDN1	BP
icosanoid secretion	2024-01-06	42/17910	0.0139901	0.0698486	0.0436525	1	EDN1	BP
regulation of systemic arterial blood pressure mediated by a chemical signal	2024-01-06	43/17910	0.0143212	0.0698486	0.0436525	1	EDN1	BP
positive regulation of cardiac muscle hypertrophy	2024-01-06	43/17910	0.0143212	0.0698486	0.0436525	1	EDN1	BP
response to nicotine	2024-01-06	43/17910	0.0143212	0.0698486	0.0436525	1	EDN1	BP
icosanoid transport	2024-01-06	43/17910	0.0143212	0.0698486	0.0436525	1	EDN1	BP
fatty acid derivative transport	2024-01-06	43/17910	0.0143212	0.0698486	0.0436525	1	EDN1	BP
positive regulation of muscle hypertrophy	2024-01-06	44/17910	0.0146522	0.0702226	0.0438862	1	EDN1	BP
regulation of granulocyte chemotaxis	2024-01-06	44/17910	0.0146522	0.0702226	0.0438862	1	EDN1	BP
protein-containing complex assembly	2024-03-06	1742/17910	0.0146628	0.0702226	0.0438862	3	HBA1/HBB/HBA2	BP
sodium ion homeostasis	2024-01-06	46/17910	0.0153139	0.0729015	0.0455604	1	EDN1	BP
positive regulation of cytokine-mediated signaling pathway	2024-01-06	47/17910	0.0156446	0.0740326	0.0462673	1	EDN1	BP
positive regulation of mitotic nuclear division	2024-01-06	48/17910	0.0159753	0.0745006	0.0465598	1	EDN1	BP
positive regulation of muscle contraction	2024-01-06	48/17910	0.0159753	0.0745006	0.0465598	1	EDN1	BP
negative regulation of blood coagulation	2024-01-06	49/17910	0.0163058	0.0745006	0.0465598	1	EDN1	BP
positive regulation of cardiac muscle tissue growth	2024-01-06	49/17910	0.0163058	0.0745006	0.0465598	1	EDN1	BP
positive regulation of anion transport	2024-01-06	49/17910	0.0163058	0.0745006	0.0465598	1	EDN1	BP
positive regulation of vascular smooth muscle cell proliferation	2024-01-06	49/17910	0.0163058	0.0745006	0.0465598	1	EDN1	BP
negative regulation of hemostasis	2024-01-06	50/17910	0.0166363	0.0751467	0.0469636	1	EDN1	BP
regulation of cardiac muscle cell differentiation	2024-01-06	50/17910	0.0166363	0.0751467	0.0469636	1	EDN1	BP
myofibril assembly	2024-01-06	51/17910	0.0169666	0.0757778	0.047358	1	EDN1	BP
chemokine-mediated signaling pathway	2024-01-06	51/17910	0.0169666	0.0757778	0.047358	1	EDN1	BP
inositol phosphate-mediated signaling	2024-01-06	52/17910	0.0172969	0.0761603	0.0475971	1	EDN1	BP
positive regulation of oxidoreductase activity	2024-01-06	52/17910	0.0172969	0.0761603	0.0475971	1	EDN1	BP
regulation of vasoconstriction	2024-01-06	53/17910	0.017627	0.0761603	0.0475971	1	EDN1	BP
icosanoid biosynthetic process	2024-01-06	53/17910	0.017627	0.0761603	0.0475971	1	EDN1	BP
negative regulation of coagulation	2024-01-06	53/17910	0.017627	0.0761603	0.0475971	1	EDN1	BP
positive regulation of heart growth	2024-01-06	53/17910	0.017627	0.0761603	0.0475971	1	EDN1	BP
unsaturated fatty acid biosynthetic process	2024-01-06	54/17910	0.0179571	0.0763418	0.0477105	1	EDN1	BP
positive regulation of response to cytokine stimulus	2024-01-06	54/17910	0.0179571	0.0763418	0.0477105	1	EDN1	BP
cellular response to glucocorticoid stimulus	2024-01-06	54/17910	0.0179571	0.0763418	0.0477105	1	EDN1	BP
tertiary granule	2024-01-06	164/18675	0.0515542	0.0765948	0.027909	1	HBB	CC
vesicle-mediated transport	2024-03-06	1899/17910	0.0186015	0.0782203	0.0488845	3	HBA1/HBB/HBA2	BP
cellular response to fatty acid	2024-01-06	56/17910	0.018617	0.0782203	0.0488845	1	EDN1	BP
response to wounding	2024-02-06	665/17910	0.0186942	0.0782203	0.0488845	2	EDN1/HBB	BP
regulation of organic acid transport	2024-01-06	57/17910	0.0189468	0.0788624	0.0492857	1	EDN1	BP
positive regulation of lipid transport	2024-01-06	58/17910	0.0192765	0.078994	0.049368	1	EDN1	BP
platelet aggregation	2024-01-06	58/17910	0.0192765	0.078994	0.049368	1	HBB	BP
cellular response to corticosteroid stimulus	2024-01-06	58/17910	0.0192765	0.078994	0.049368	1	EDN1	BP
negative regulation of muscle cell apoptotic process	2024-01-06	59/17910	0.0196061	0.0792443	0.0495244	1	EDN1	BP
regulation of smooth muscle contraction	2024-01-06	60/17910	0.0199357	0.0792443	0.0495244	1	EDN1	BP
neutrophil chemotaxis	2024-01-06	60/17910	0.0199357	0.0792443	0.0495244	1	EDN1	BP
positive regulation of nuclear division	2024-01-06	60/17910	0.0199357	0.0792443	0.0495244	1	EDN1	BP
response to chemokine	2024-01-06	60/17910	0.0199357	0.0792443	0.0495244	1	EDN1	BP
cellular response to chemokine	2024-01-06	60/17910	0.0199357	0.0792443	0.0495244	1	EDN1	BP
neural crest cell development	2024-01-06	61/17910	0.0202651	0.0797562	0.0498443	1	EDN1	BP
negative regulation of hormone secretion	2024-01-06	61/17910	0.0202651	0.0797562	0.0498443	1	EDN1	BP
respiratory gaseous exchange	2024-01-06	62/17910	0.0205944	0.0806531	0.0504049	1	EDN1	BP
positive regulation of cardiac muscle tissue development	2024-01-06	63/17910	0.0209237	0.0809322	0.0505793	1	EDN1	BP
cellular response to calcium ion	2024-01-06	63/17910	0.0209237	0.0809322	0.0505793	1	EDN1	BP
excretion	2024-01-06	64/17910	0.0212528	0.0809322	0.0505793	1	EDN1	BP
positive regulation of organ growth	2024-01-06	64/17910	0.0212528	0.0809322	0.0505793	1	EDN1	BP
response to stress	2024-04-06	3822/17910	0.0214114	0.0809322	0.0505793	4	EDN1/HBA1/HBB/HBA2	BP
superoxide metabolic process	2024-01-06	65/17910	0.0215819	0.0809322	0.0505793	1	EDN1	BP
mesenchymal cell development	2024-01-06	65/17910	0.0215819	0.0809322	0.0505793	1	EDN1	BP
response to activity	2024-01-06	65/17910	0.0215819	0.0809322	0.0505793	1	EDN1	BP
stem cell development	2024-01-06	65/17910	0.0215819	0.0809322	0.0505793	1	EDN1	BP
clathrin-coated vesicle	2024-01-06	182/18675	0.0570751	0.0815031	0.0296975	1	EDN1	CC
ficolin-1-rich granule	2024-01-06	185/18675	0.0579926	0.0815031	0.0296975	1	HBB	CC
regulation of cardiocyte differentiation	2024-01-06	66/17910	0.0219109	0.0817801	0.0511092	1	EDN1	BP
protein-containing complex subunit organization	2024-03-06	2032/17910	0.0223864	0.0831646	0.0519744	3	HBA1/HBB/HBA2	BP
positive regulation of blood circulation	2024-01-06	68/17910	0.0225686	0.0834512	0.0521535	1	EDN1	BP
ribonucleoprotein complex	2024-02-06	1315/18675	0.0614466	0.0840848	0.0306382	2	HBA1/HBA2	CC
positive regulation of striated muscle cell differentiation	2024-01-06	69/17910	0.0228972	0.0842746	0.0526681	1	EDN1	BP
cellular catabolic process	2024-03-06	2054/17910	0.023053	0.084313	0.0526921	3	HBA1/HBB/HBA2	BP
phospholipase C-activating G protein-coupled receptor signaling pathway	2024-01-06	70/17910	0.0232258	0.084313	0.0526921	1	EDN1	BP
neural crest cell differentiation	2024-01-06	70/17910	0.0232258	0.084313	0.0526921	1	EDN1	BP
vasoconstriction	2024-01-06	71/17910	0.0235544	0.0847318	0.0529538	1	EDN1	BP
positive regulation of JUN kinase activity	2024-01-06	71/17910	0.0235544	0.0847318	0.0529538	1	EDN1	BP
adenylate cyclase-inhibiting G protein-coupled receptor signaling pathway	2024-01-06	72/17910	0.0238828	0.0847625	0.0529731	1	EDN1	BP
positive regulation of organelle assembly	2024-01-06	72/17910	0.0238828	0.0847625	0.0529731	1	EDN1	BP
neutrophil migration	2024-01-06	72/17910	0.0238828	0.0847625	0.0529731	1	EDN1	BP
negative regulation of wound healing	2024-01-06	73/17910	0.0242111	0.0855459	0.0534627	1	EDN1	BP
regulation of blood coagulation	2024-01-06	74/17910	0.0245393	0.086322	0.0539477	1	EDN1	BP
regulation of hemostasis	2024-01-06	75/17910	0.0248675	0.086709	0.0541895	1	EDN1	BP
positive regulation of NIK/NF-kappaB signaling	2024-01-06	75/17910	0.0248675	0.086709	0.0541895	1	EDN1	BP
regulation of pH	2024-01-06	76/17910	0.0251955	0.0870889	0.054427	1	EDN1	BP
regulation of cardiac muscle hypertrophy	2024-01-06	76/17910	0.0251955	0.0870889	0.054427	1	EDN1	BP
homotypic cell-cell adhesion	2024-01-06	77/17910	0.0255235	0.0874471	0.0546508	1	HBB	BP
regulation of glucose transmembrane transport	2024-01-06	78/17910	0.0258514	0.0874471	0.0546508	1	EDN1	BP
cardiac muscle cell development	2024-01-06	78/17910	0.0258514	0.0874471	0.0546508	1	EDN1	BP
positive regulation of lipid localization	2024-01-06	78/17910	0.0258514	0.0874471	0.0546508	1	EDN1	BP
regulation of muscle hypertrophy	2024-01-06	79/17910	0.0261791	0.0874471	0.0546508	1	EDN1	BP
regulation of coagulation	2024-01-06	79/17910	0.0261791	0.0874471	0.0546508	1	EDN1	BP
regulation of cardiac muscle tissue growth	2024-01-06	79/17910	0.0261791	0.0874471	0.0546508	1	EDN1	BP
negative regulation of blood vessel diameter	2024-01-06	79/17910	0.0261791	0.0874471	0.0546508	1	EDN1	BP
endocrine process	2024-01-06	80/17910	0.0265068	0.0877916	0.0548661	1	EDN1	BP
positive regulation of animal organ morphogenesis	2024-01-06	80/17910	0.0265068	0.0877916	0.0548661	1	EDN1	BP
positive regulation of leukocyte chemotaxis	2024-01-06	81/17910	0.0268344	0.0877916	0.0548661	1	EDN1	BP
ammonium transport	2024-01-06	81/17910	0.0268344	0.0877916	0.0548661	1	EDN1	BP
membrane depolarization	2024-01-06	81/17910	0.0268344	0.0877916	0.0548661	1	EDN1	BP
nucleolus	2024-02-06	1369/18675	0.0660722	0.0880963	0.0320999	2	SCARNA3/SNORD118	CC
regulation of systemic arterial blood pressure	2024-01-06	83/17910	0.0274893	0.0891409	0.0557094	1	EDN1	BP
cardiac cell development	2024-01-06	84/17910	0.0278166	0.0891409	0.0557094	1	EDN1	BP
regulation of heart growth	2024-01-06	84/17910	0.0278166	0.0891409	0.0557094	1	EDN1	BP
granulocyte chemotaxis	2024-01-06	84/17910	0.0278166	0.0891409	0.0557094	1	EDN1	BP
regulation of JUN kinase activity	2024-01-06	85/17910	0.0281439	0.0891409	0.0557094	1	EDN1	BP
positive regulation of striated muscle tissue development	2024-01-06	85/17910	0.0281439	0.0891409	0.0557094	1	EDN1	BP
positive regulation of muscle organ development	2024-01-06	85/17910	0.0281439	0.0891409	0.0557094	1	EDN1	BP
response to fatty acid	2024-01-06	85/17910	0.0281439	0.0891409	0.0557094	1	EDN1	BP
positive regulation of muscle tissue development	2024-01-06	86/17910	0.028471	0.0898192	0.0561333	1	EDN1	BP
negative regulation of response to wounding	2024-01-06	87/17910	0.028798	0.0904919	0.0565537	1	EDN1	BP
regulation of vascular smooth muscle cell proliferation	2024-01-06	88/17910	0.029125	0.0908014	0.0567471	1	EDN1	BP
vascular smooth muscle cell proliferation	2024-01-06	88/17910	0.029125	0.0908014	0.0567471	1	EDN1	BP
dorsal/ventral pattern formation	2024-01-06	89/17910	0.0294518	0.0914618	0.0571598	1	EDN1	BP
fatty acid transport	2024-01-06	90/17910	0.0297786	0.0921167	0.0575691	1	EDN1	BP
cellular component assembly involved in morphogenesis	2024-01-06	91/17910	0.0301053	0.0927663	0.0579751	1	EDN1	BP
catalytic activity	2024-03-04	4828/16967	0.0724689	0.0942096	0.0266991	3	HBA1/HBB/HBA2	MF
regulation of anion transport	2024-01-06	93/17910	0.0307584	0.0944127	0.059004	1	EDN1	BP
regulation of actomyosin structure organization	2024-01-06	94/17910	0.0310848	0.0950476	0.0594008	1	EDN1	BP
body fluid secretion	2024-01-06	95/17910	0.0314111	0.0955725	0.0597288	1	EDN1	BP
regulation of muscle cell apoptotic process	2024-01-06	96/17910	0.0317373	0.0955725	0.0597288	1	EDN1	BP
response to antineoplastic agent	2024-01-06	96/17910	0.0317373	0.0955725	0.0597288	1	EDN1	BP
fatty acid derivative biosynthetic process	2024-01-06	96/17910	0.0317373	0.0955725	0.0597288	1	EDN1	BP
catabolic process	2024-03-06	2320/17910	0.0320423	0.0961268	0.0600753	3	HBA1/HBB/HBA2	BP
regulation of heart rate	2024-01-06	98/17910	0.0323894	0.0964404	0.0602713	1	EDN1	BP
unsaturated fatty acid metabolic process	2024-01-06	98/17910	0.0323894	0.0964404	0.0602713	1	EDN1	BP
muscle cell apoptotic process	2024-01-06	100/17910	0.0330412	0.0975248	0.060949	1	EDN1	BP
granulocyte migration	2024-01-06	100/17910	0.0330412	0.0975248	0.060949	1	EDN1	BP
sensory perception of pain	2024-01-06	101/17910	0.033367	0.0975248	0.060949	1	EDN1	BP
positive regulation of smooth muscle cell proliferation	2024-01-06	101/17910	0.033367	0.0975248	0.060949	1	EDN1	BP
regulation of cardiac muscle tissue development	2024-01-06	101/17910	0.033367	0.0975248	0.060949	1	EDN1	BP
icosanoid metabolic process	2024-01-06	102/17910	0.0336926	0.098116	0.0613184	1	EDN1	BP
regulation of leukocyte chemotaxis	2024-01-06	105/17910	0.0346691	0.0997152	0.0623179	1	EDN1	BP
smooth muscle contraction	2024-01-06	105/17910	0.0346691	0.0997152	0.0623179	1	EDN1	BP
regulation of oxidoreductase activity	2024-01-06	105/17910	0.0346691	0.0997152	0.0623179	1	EDN1	BP
response to amino acid	2024-01-06	106/17910	0.0349944	0.0997152	0.0623179	1	EDN1	BP
regulation of muscle adaptation	2024-01-06	106/17910	0.0349944	0.0997152	0.0623179	1	EDN1	BP
cardiac muscle tissue growth	2024-01-06	106/17910	0.0349944	0.0997152	0.0623179	1	EDN1	BP
glucose transmembrane transport	2024-01-06	107/17910	0.0353196	0.100282	0.0626724	1	EDN1	BP
cardiac muscle hypertrophy	2024-01-06	108/17910	0.0356447	0.100845	0.0630242	1	EDN1	BP
striated muscle hypertrophy	2024-01-06	111/17910	0.0366195	0.102509	0.0640638	1	EDN1	BP
regulation of organ growth	2024-01-06	111/17910	0.0366195	0.102509	0.0640638	1	EDN1	BP
positive regulation of muscle cell differentiation	2024-01-06	111/17910	0.0366195	0.102509	0.0640638	1	EDN1	BP
hexose transmembrane transport	2024-01-06	112/17910	0.0369443	0.102695	0.06418	1	EDN1	BP
heart growth	2024-01-06	112/17910	0.0369443	0.102695	0.06418	1	EDN1	BP
muscle hypertrophy	2024-01-06	113/17910	0.037269	0.102878	0.0642944	1	EDN1	BP
acid secretion	2024-01-06	113/17910	0.037269	0.102878	0.0642944	1	EDN1	BP
monosaccharide transmembrane transport	2024-01-06	114/17910	0.0375935	0.103058	0.0644071	1	EDN1	BP
regulation of NIK/NF-kappaB signaling	2024-01-06	114/17910	0.0375935	0.103058	0.0644071	1	EDN1	BP
ear morphogenesis	2024-01-06	115/17910	0.037918	0.103236	0.064518	1	EDN1	BP
regulation of striated muscle cell differentiation	2024-01-06	115/17910	0.037918	0.103236	0.064518	1	EDN1	BP
carbohydrate transmembrane transport	2024-01-06	116/17910	0.0382424	0.103763	0.0648479	1	EDN1	BP
response to chemical	2024-04-06	4520/17910	0.0388368	0.105018	0.0656318	4	EDN1/HBA1/HBB/HBA2	BP
coated vesicle	2024-01-06	261/18675	0.08099	0.105287	0.0383637	1	EDN1	CC
positive regulation of leukocyte migration	2024-01-06	121/17910	0.039863	0.106704	0.0666855	1	EDN1	BP
muscle adaptation	2024-01-06	121/17910	0.039863	0.106704	0.0666855	1	EDN1	BP
cardiac muscle cell differentiation	2024-01-06	121/17910	0.039863	0.106704	0.0666855	1	EDN1	BP
regulation of lipid transport	2024-01-06	122/17910	0.0401868	0.106851	0.0667776	1	EDN1	BP
monovalent inorganic cation homeostasis	2024-01-06	122/17910	0.0401868	0.106851	0.0667776	1	EDN1	BP
positive regulation of JNK cascade	2024-01-06	124/17910	0.0408342	0.107988	0.0674882	1	EDN1	BP
regulation of tube diameter	2024-01-06	125/17910	0.0411578	0.107988	0.0674882	1	EDN1	BP
positive regulation of hormone secretion	2024-01-06	125/17910	0.0411578	0.107988	0.0674882	1	EDN1	BP
regulation of blood vessel diameter	2024-01-06	125/17910	0.0411578	0.107988	0.0674882	1	EDN1	BP
odontogenesis	2024-01-06	126/17910	0.0414813	0.108123	0.0675726	1	EDN1	BP
response to calcium ion	2024-01-06	126/17910	0.0414813	0.108123	0.0675726	1	EDN1	BP
positive regulation of endothelial cell migration	2024-01-06	129/17910	0.0424512	0.11029	0.0689265	1	EDN1	BP
positive regulation of chemotaxis	2024-01-06	130/17910	0.0427743	0.110767	0.0692249	1	EDN1	BP
receptor ligand activity	2024-01-04	397/16967	0.0903672	0.111883	0.0317078	1	EDN1	MF
regulation of neurological system process	2024-01-06	134/17910	0.0440658	0.113741	0.0710836	1	EDN1	BP
receptor regulator activity	2024-01-04	425/16967	0.0965006	0.114046	0.0323208	1	EDN1	MF
monocarboxylic acid transport	2024-01-06	137/17910	0.0450335	0.115863	0.0724096	1	EDN1	BP
phosphatidylinositol 3-kinase signaling	2024-01-06	138/17910	0.0453559	0.116316	0.0726927	1	EDN1	BP
response to glucocorticoid	2024-01-06	139/17910	0.0456782	0.116766	0.0729738	1	EDN1	BP
regulation of wound healing	2024-01-06	143/17910	0.0469665	0.119674	0.0747914	1	EDN1	BP
endoplasmic reticulum lumen	2024-01-06	306/18675	0.094385	0.119708	0.0436182	1	EDN1	CC
fatty acid biosynthetic process	2024-01-06	144/17910	0.0472883	0.119918	0.0749439	1	EDN1	BP
transport	2024-04-06	4785/17910	0.0473639	0.119918	0.0749439	4	EDN1/HBA1/HBB/HBA2	BP
striated muscle cell development	2024-01-06	145/17910	0.0476101	0.120159	0.0750943	1	EDN1	BP
branching morphogenesis of an epithelial tube	2024-01-06	146/17910	0.0479318	0.120588	0.0753624	1	EDN1	BP
regulation of G protein-coupled receptor signaling pathway	2024-01-06	148/17910	0.0485748	0.121437	0.0758931	1	EDN1	BP
carbohydrate transport	2024-01-06	148/17910	0.0485748	0.121437	0.0758931	1	EDN1	BP
regulation of striated muscle tissue development	2024-01-06	149/17910	0.0488962	0.121857	0.0761558	1	EDN1	BP
regulation of mitotic nuclear division	2024-01-06	150/17910	0.0492175	0.122033	0.0762657	1	EDN1	BP
regulation of lipid localization	2024-01-06	151/17910	0.0495387	0.122033	0.0762657	1	EDN1	BP
platelet activation	2024-01-06	152/17910	0.0498598	0.122033	0.0762657	1	HBB	BP
regulation of muscle tissue development	2024-01-06	152/17910	0.0498598	0.122033	0.0762657	1	EDN1	BP
regulation of muscle organ development	2024-01-06	153/17910	0.0501809	0.122033	0.0762657	1	EDN1	BP
cellular response to interferon-gamma	2024-01-06	153/17910	0.0501809	0.122033	0.0762657	1	EDN1	BP
regulation of cell size	2024-01-06	154/17910	0.0505018	0.122033	0.0762657	1	EDN1	BP
cardiocyte differentiation	2024-01-06	154/17910	0.0505018	0.122033	0.0762657	1	EDN1	BP
positive regulation of mitotic cell cycle	2024-01-06	154/17910	0.0505018	0.122033	0.0762657	1	EDN1	BP
fatty acid derivative metabolic process	2024-01-06	154/17910	0.0505018	0.122033	0.0762657	1	EDN1	BP
response to corticosteroid	2024-01-06	155/17910	0.0508226	0.122066	0.0762865	1	EDN1	BP
positive regulation of stress-activated MAPK cascade	2024-01-06	155/17910	0.0508226	0.122066	0.0762865	1	EDN1	BP
positive regulation of stress-activated protein kinase signaling cascade	2024-01-06	156/17910	0.0511434	0.122099	0.0763069	1	EDN1	BP
cellular response to interleukin-1	2024-01-06	156/17910	0.0511434	0.122099	0.0763069	1	EDN1	BP
establishment of localization	2024-04-06	4908/17910	0.051707	0.123075	0.0769169	4	EDN1/HBA1/HBB/HBA2	BP
muscle cell development	2024-01-06	159/17910	0.0521051	0.123652	0.0772777	1	EDN1	BP
phosphatidylinositol-mediated signaling	2024-01-06	160/17910	0.0524255	0.124043	0.0775215	1	EDN1	BP
adenylate cyclase-modulating G protein-coupled receptor signaling pathway	2024-01-06	162/17910	0.0530661	0.125186	0.0782358	1	EDN1	BP
actomyosin structure organization	2024-01-06	163/17910	0.0533862	0.125198	0.0782434	1	EDN1	BP
inositol lipid-mediated signaling	2024-01-06	163/17910	0.0533862	0.125198	0.0782434	1	EDN1	BP
regulation of muscle contraction	2024-01-06	164/17910	0.0537062	0.125578	0.0784809	1	EDN1	BP
positive regulation of cell growth	2024-01-06	166/17910	0.054346	0.126701	0.079183	1	EDN1	BP
cellular response to metal ion	2024-01-06	167/17910	0.0546658	0.127074	0.079416	1	EDN1	BP
leukocyte activation	2024-02-06	1186/17910	0.054968	0.127404	0.0796223	2	EDN1/HBB	BP
regulation of JNK cascade	2024-01-06	169/17910	0.055305	0.127808	0.0798746	1	EDN1	BP
regulation of cytokine-mediated signaling pathway	2024-01-06	170/17910	0.0556245	0.127808	0.0798746	1	EDN1	BP
myeloid leukocyte migration	2024-01-06	170/17910	0.0556245	0.127808	0.0798746	1	EDN1	BP
regulation of smooth muscle cell proliferation	2024-01-06	172/17910	0.0562633	0.128157	0.0800928	1	EDN1	BP
regulation of nuclear division	2024-01-06	172/17910	0.0562633	0.128157	0.0800928	1	EDN1	BP
positive regulation of epithelial cell migration	2024-01-06	173/17910	0.0565825	0.128157	0.0800928	1	EDN1	BP
response to interferon-gamma	2024-01-06	173/17910	0.0565825	0.128157	0.0800928	1	EDN1	BP
regulation of response to wounding	2024-01-06	173/17910	0.0565825	0.128157	0.0800928	1	EDN1	BP
smooth muscle cell proliferation	2024-01-06	174/17910	0.0569016	0.128514	0.0803157	1	EDN1	BP
receptor metabolic process	2024-01-06	177/17910	0.0578585	0.130264	0.0814097	1	EDN1	BP
G protein-coupled receptor signaling pathway, coupled to cyclic nucleotide second messenger	2024-01-06	178/17910	0.0581773	0.130264	0.0814097	1	EDN1	BP
morphogenesis of a branching epithelium	2024-01-06	178/17910	0.0581773	0.130264	0.0814097	1	EDN1	BP
organ growth	2024-01-06	179/17910	0.058496	0.130264	0.0814097	1	EDN1	BP
NIK/NF-kappaB signaling	2024-01-06	179/17910	0.058496	0.130264	0.0814097	1	EDN1	BP
cartilage development	2024-01-06	182/17910	0.0594515	0.131626	0.0822608	1	EDN1	BP
positive regulation of developmental growth	2024-01-06	183/17910	0.0597698	0.131626	0.0822608	1	EDN1	BP
regulation of response to cytokine stimulus	2024-01-06	183/17910	0.0597698	0.131626	0.0822608	1	EDN1	BP
response to interleukin-1	2024-01-06	183/17910	0.0597698	0.131626	0.0822608	1	EDN1	BP
regulation of muscle cell differentiation	2024-01-06	185/17910	0.0604062	0.131901	0.0824327	1	EDN1	BP
regulation of organelle assembly	2024-01-06	185/17910	0.0604062	0.131901	0.0824327	1	EDN1	BP
positive regulation of supramolecular fiber organization	2024-01-06	185/17910	0.0604062	0.131901	0.0824327	1	EDN1	BP
regulation of leukocyte migration	2024-01-06	186/17910	0.0607242	0.131901	0.0824327	1	EDN1	BP
regulation of chemotaxis	2024-01-06	186/17910	0.0607242	0.131901	0.0824327	1	EDN1	BP
transport vesicle	2024-01-06	349/18675	0.107032	0.132516	0.0482852	1	EDN1	CC
calcium-mediated signaling	2024-01-06	188/17910	0.0613601	0.132558	0.0828431	1	EDN1	BP
leukocyte chemotaxis	2024-01-06	188/17910	0.0613601	0.132558	0.0828431	1	EDN1	BP
response to ketone	2024-01-06	191/17910	0.0623132	0.134252	0.0839019	1	EDN1	BP
morphogenesis of a branching structure	2024-01-06	192/17910	0.0626307	0.134571	0.0841015	1	EDN1	BP
cellular response to inorganic substance	2024-01-06	194/17910	0.0632655	0.135569	0.0847249	1	EDN1	BP
mesenchymal cell differentiation	2024-01-06	199/17910	0.0648508	0.138155	0.0863414	1	EDN1	BP
cellular response to acid chemical	2024-01-06	199/17910	0.0648508	0.138155	0.0863414	1	EDN1	BP
JNK cascade	2024-01-06	200/17910	0.0651676	0.138155	0.0863414	1	EDN1	BP
response to mechanical stimulus	2024-01-06	200/17910	0.0651676	0.138155	0.0863414	1	EDN1	BP
negative regulation of secretion by cell	2024-01-06	202/17910	0.065801	0.139127	0.0869486	1	EDN1	BP
positive regulation of cytoskeleton organization	2024-01-06	205/17910	0.0667503	0.14076	0.0879691	1	EDN1	BP
RNA processing	2024-02-06	1330/17910	0.0676245	0.142226	0.0888854	2	SCARNA3/SNORD118	BP
cellular response to hypoxia	2024-01-06	210/17910	0.0683307	0.143332	0.0895768	1	EDN1	BP
cell activation	2024-02-06	1342/17910	0.0687241	0.143778	0.0898553	2	EDN1/HBB	BP
ear development	2024-01-06	212/17910	0.0689623	0.143898	0.0899301	1	EDN1	BP
developmental cell growth	2024-01-06	216/17910	0.0702243	0.146147	0.0913361	1	EDN1	BP
regulation of stress-activated MAPK cascade	2024-01-06	220/17910	0.0714849	0.147996	0.0924915	1	EDN1	BP
cellular response to decreased oxygen levels	2024-01-06	220/17910	0.0714849	0.147996	0.0924915	1	EDN1	BP
cardiac muscle tissue development	2024-01-06	221/17910	0.0717999	0.148262	0.0926576	1	EDN1	BP
regulation of stress-activated protein kinase signaling cascade	2024-01-06	222/17910	0.0721147	0.148526	0.0928228	1	EDN1	BP
multi-multicellular organism process	2024-01-06	225/17910	0.0730587	0.150082	0.0937949	1	EDN1	BP
negative regulation of secretion	2024-01-06	226/17910	0.0733732	0.150339	0.0939559	1	EDN1	BP
regulation of endothelial cell migration	2024-01-06	231/17910	0.0749443	0.153164	0.095721	1	EDN1	BP
cellular response to transforming growth factor beta stimulus	2024-01-06	233/17910	0.0755721	0.154051	0.0962753	1	EDN1	BP
stem cell differentiation	2024-01-06	237/17910	0.0768266	0.155413	0.0971265	1	EDN1	BP
cellular response to oxygen levels	2024-01-06	237/17910	0.0768266	0.155413	0.0971265	1	EDN1	BP
mitotic nuclear division	2024-01-06	237/17910	0.0768266	0.155413	0.0971265	1	EDN1	BP
response to transforming growth factor beta	2024-01-06	239/17910	0.0774534	0.156283	0.0976703	1	EDN1	BP
peptide hormone secretion	2024-01-06	241/17910	0.0780798	0.157043	0.0981456	1	EDN1	BP
cellular response to steroid hormone stimulus	2024-01-06	242/17910	0.0783928	0.157043	0.0981456	1	EDN1	BP
muscle cell proliferation	2024-01-06	243/17910	0.0787058	0.157043	0.0981456	1	EDN1	BP
connective tissue development	2024-01-06	243/17910	0.0787058	0.157043	0.0981456	1	EDN1	BP
secretion by cell	2024-02-06	1449/17910	0.078818	0.157043	0.0981456	2	EDN1/HBB	BP
regulation of heart contraction	2024-01-06	249/17910	0.0805818	0.15958	0.0997311	1	EDN1	BP
positive regulation of MAP kinase activity	2024-01-06	250/17910	0.0808942	0.15958	0.0997311	1	EDN1	BP
sensory organ morphogenesis	2024-01-06	250/17910	0.0808942	0.15958	0.0997311	1	EDN1	BP
regulation of animal organ morphogenesis	2024-01-06	250/17910	0.0808942	0.15958	0.0997311	1	EDN1	BP
regulation of muscle system process	2024-01-06	251/17910	0.0812064	0.1598	0.0998682	1	EDN1	BP
cell chemotaxis	2024-01-06	253/17910	0.0818307	0.160631	0.100387	1	EDN1	BP
regulation of hormone secretion	2024-01-06	254/17910	0.0821427	0.160846	0.100522	1	EDN1	BP
positive regulation of cytosolic calcium ion concentration	2024-01-06	255/17910	0.0824546	0.16106	0.100656	1	EDN1	BP
positive regulation of DNA-binding transcription factor activity	2024-01-06	257/17910	0.0830782	0.16188	0.101168	1	EDN1	BP
mesenchyme development	2024-01-06	258/17910	0.0833898	0.16209	0.1013	1	EDN1	BP
striated muscle cell differentiation	2024-01-06	263/17910	0.0849467	0.164714	0.102939	1	EDN1	BP
positive regulation of ion transport	2024-01-06	266/17910	0.0858798	0.165313	0.103314	1	EDN1	BP
positive regulation of growth	2024-01-06	266/17910	0.0858798	0.165313	0.103314	1	EDN1	BP
cellular response to tumor necrosis factor	2024-01-06	266/17910	0.0858798	0.165313	0.103314	1	EDN1	BP
response to xenobiotic stimulus	2024-01-06	270/17910	0.0871227	0.167301	0.104556	1	EDN1	BP
stress-activated MAPK cascade	2024-01-06	271/17910	0.0874332	0.167493	0.104676	1	EDN1	BP
endothelial cell migration	2024-01-06	275/17910	0.0886743	0.169055	0.105653	1	EDN1	BP
heart contraction	2024-01-06	275/17910	0.0886743	0.169055	0.105653	1	EDN1	BP
embryonic organ morphogenesis	2024-01-06	276/17910	0.0889844	0.169241	0.105768	1	EDN1	BP
stress-activated protein kinase signaling cascade	2024-01-06	278/17910	0.0896043	0.170013	0.106251	1	EDN1	BP
positive regulation of cell cycle process	2024-01-06	283/17910	0.0911524	0.172304	0.107683	1	EDN1	BP
heart process	2024-01-06	284/17910	0.0914617	0.172304	0.107683	1	EDN1	BP
response to tumor necrosis factor	2024-01-06	284/17910	0.0914617	0.172304	0.107683	1	EDN1	BP
secretion	2024-02-06	1584/17910	0.0922558	0.173388	0.108361	2	EDN1/HBB	BP
regulation of cytosolic calcium ion concentration	2024-01-06	289/17910	0.0930072	0.174389	0.108986	1	EDN1	BP
regulation of blood circulation	2024-01-06	292/17910	0.0939335	0.175462	0.109657	1	EDN1	BP
organic acid transport	2024-01-06	293/17910	0.094242	0.175462	0.109657	1	EDN1	BP
carboxylic acid transport	2024-01-06	293/17910	0.094242	0.175462	0.109657	1	EDN1	BP
regulation of epithelial cell migration	2024-01-06	294/17910	0.0945505	0.175625	0.109759	1	EDN1	BP
response to lipopolysaccharide	2024-01-06	295/17910	0.0948589	0.175788	0.10986	1	EDN1	BP
regulation of actin cytoskeleton organization	2024-01-06	297/17910	0.0954754	0.176109	0.110061	1	EDN1	BP
cellular response to peptide hormone stimulus	2024-01-06	297/17910	0.0954754	0.176109	0.110061	1	EDN1	BP
hormone secretion	2024-01-06	301/17910	0.0967075	0.177969	0.111223	1	EDN1	BP
response to molecule of bacterial origin	2024-01-06	309/17910	0.0991673	0.182074	0.113789	1	EDN1	BP
hormone transport	2024-01-06	311/17910	0.0997814	0.182779	0.114229	1	EDN1	BP
epithelial tube morphogenesis	2024-01-06	313/17910	0.100395	0.18306	0.114405	1	EDN1	BP
regulation of supramolecular fiber organization	2024-01-06	313/17910	0.100395	0.18306	0.114405	1	EDN1	BP
positive regulation of response to external stimulus	2024-01-06	315/17910	0.101008	0.183337	0.114578	1	EDN1	BP
regulation of cellular component size	2024-01-06	315/17910	0.101008	0.183337	0.114578	1	EDN1	BP
regionalization	2024-01-06	318/17910	0.101928	0.183748	0.114835	1	EDN1	BP
aging	2024-01-06	318/17910	0.101928	0.183748	0.114835	1	EDN1	BP
monocarboxylic acid biosynthetic process	2024-01-06	318/17910	0.101928	0.183748	0.114835	1	EDN1	BP
regulation of MAP kinase activity	2024-01-06	322/17910	0.103153	0.185116	0.11569	1	EDN1	BP
positive regulation of protein serine/threonine kinase activity	2024-01-06	322/17910	0.103153	0.185116	0.11569	1	EDN1	BP
regulation of developmental growth	2024-01-06	325/17910	0.10407	0.186342	0.116456	1	EDN1	BP
response to acid chemical	2024-01-06	330/17910	0.105598	0.188652	0.1179	1	EDN1	BP
lipid transport	2024-01-06	332/17910	0.106208	0.189317	0.118315	1	EDN1	BP
response to metal ion	2024-01-06	335/17910	0.107123	0.190521	0.119068	1	EDN1	BP
fatty acid metabolic process	2024-01-06	339/17910	0.108342	0.192259	0.120154	1	EDN1	BP
regulation of actin filament-based process	2024-01-06	341/17910	0.108951	0.192698	0.120429	1	EDN1	BP
in utero embryonic development	2024-01-06	342/17910	0.109255	0.192698	0.120429	1	EDN1	BP
muscle contraction	2024-01-06	343/17910	0.109559	0.192698	0.120429	1	EDN1	BP
negative regulation of response to external stimulus	2024-01-06	343/17910	0.109559	0.192698	0.120429	1	EDN1	BP
response to hypoxia	2024-01-06	354/17910	0.1129	0.197699	0.123554	1	EDN1	BP
epithelial cell migration	2024-01-06	354/17910	0.1129	0.197699	0.123554	1	EDN1	BP
nuclear division	2024-01-06	357/17910	0.113809	0.198417	0.124003	1	EDN1	BP
epithelium migration	2024-01-06	357/17910	0.113809	0.198417	0.124003	1	EDN1	BP
muscle cell differentiation	2024-01-06	359/17910	0.114415	0.199037	0.12439	1	EDN1	BP
second-messenger-mediated signaling	2024-01-06	360/17910	0.114718	0.199128	0.124447	1	EDN1	BP
cellular response to drug	2024-01-06	362/17910	0.115323	0.199575	0.124726	1	EDN1	BP
tissue migration	2024-01-06	363/17910	0.115625	0.199575	0.124726	1	EDN1	BP
cellular response to peptide	2024-01-06	364/17910	0.115928	0.199575	0.124726	1	EDN1	BP
positive regulation of cellular biosynthetic process	2024-02-06	1809/17910	0.116221	0.199575	0.124726	2	EDN1/HBB	BP
response to decreased oxygen levels	2024-01-06	365/17910	0.11623	0.199575	0.124726	1	EDN1	BP
lipid localization	2024-01-06	366/17910	0.116532	0.199662	0.124781	1	EDN1	BP
positive regulation of cell cycle	2024-01-06	373/17910	0.118646	0.20249	0.126548	1	EDN1	BP
regulation of membrane potential	2024-01-06	374/17910	0.118947	0.20249	0.126548	1	EDN1	BP
response to steroid hormone	2024-01-06	374/17910	0.118947	0.20249	0.126548	1	EDN1	BP
cellular calcium ion homeostasis	2024-01-06	375/17910	0.119249	0.20257	0.126598	1	EDN1	BP
striated muscle tissue development	2024-01-06	376/17910	0.11955	0.202649	0.126647	1	EDN1	BP
positive regulation of biosynthetic process	2024-02-06	1842/17910	0.119887	0.202787	0.126733	2	EDN1/HBB	BP
positive regulation of secretion by cell	2024-01-06	381/17910	0.121056	0.204329	0.127697	1	EDN1	BP
calcium ion homeostasis	2024-01-06	388/17910	0.12316	0.207441	0.129642	1	EDN1	BP
response to oxygen levels	2024-01-06	389/17910	0.12346	0.207507	0.129683	1	EDN1	BP
muscle tissue development	2024-01-06	392/17910	0.12436	0.20814	0.130079	1	EDN1	BP
cellular divalent inorganic cation homeostasis	2024-01-06	392/17910	0.12436	0.20814	0.130079	1	EDN1	BP
modulation of chemical synaptic transmission	2024-01-06	393/17910	0.12466	0.208203	0.130119	1	EDN1	BP
regulation of trans-synaptic signaling	2024-01-06	394/17910	0.12496	0.208267	0.130158	1	EDN1	BP
organelle fission	2024-01-06	395/17910	0.12526	0.208329	0.130197	1	EDN1	BP
regulation of cell growth	2024-01-06	396/17910	0.125559	0.208392	0.130236	1	EDN1	BP
muscle organ development	2024-01-06	403/17910	0.127655	0.211428	0.132134	1	EDN1	BP
response to peptide hormone	2024-01-06	404/17910	0.127954	0.211482	0.132168	1	EDN1	BP
pattern specification process	2024-01-06	408/17910	0.129149	0.213015	0.133125	1	EDN1	BP
positive regulation of secretion	2024-01-06	409/17910	0.129447	0.213065	0.133157	1	EDN1	BP
divalent inorganic cation homeostasis	2024-01-06	412/17910	0.130342	0.214095	0.133801	1	EDN1	BP
embryonic organ development	2024-01-06	413/17910	0.13064	0.214143	0.13383	1	EDN1	BP
carboxylic acid biosynthetic process	2024-01-06	426/17910	0.134509	0.220031	0.13751	1	EDN1	BP
organic acid biosynthetic process	2024-01-06	427/17910	0.134806	0.220064	0.137531	1	EDN1	BP
regulation of DNA-binding transcription factor activity	2024-01-06	429/17910	0.1354	0.22058	0.137853	1	EDN1	BP
signal release	2024-01-06	433/17910	0.136587	0.222058	0.138777	1	EDN1	BP
ameboidal-type cell migration	2024-01-06	446/17910	0.140433	0.227846	0.142394	1	EDN1	BP
muscle system process	2024-01-06	448/17910	0.141024	0.228338	0.142702	1	EDN1	BP
nitrogen compound transport	2024-02-06	2035/17910	0.14201	0.229467	0.143407	2	EDN1/HBB	BP
cytosol	2024-03-06	4909/18675	0.190267	0.23009	0.0838386	3	HBA1/HBB/HBA2	CC
protein-containing complex	2024-03-06	4980/18675	0.196623	0.232373	0.0846702	3	HBA1/HBB/HBA2	CC
cell growth	2024-01-06	466/17910	0.146324	0.235476	0.147163	1	EDN1	BP
cellular metal ion homeostasis	2024-01-06	467/17910	0.146617	0.235476	0.147163	1	EDN1	BP
leukocyte migration	2024-01-06	467/17910	0.146617	0.235476	0.147163	1	EDN1	BP
regulation of cytoskeleton organization	2024-01-06	471/17910	0.147791	0.236883	0.148042	1	EDN1	BP
skeletal system development	2024-01-06	479/17910	0.150134	0.239672	0.149785	1	EDN1	BP
regulation of protein serine/threonine kinase activity	2024-01-06	479/17910	0.150134	0.239672	0.149785	1	EDN1	BP
system process	2024-02-06	2118/17910	0.151856	0.241502	0.150929	2	EDN1/HBB	BP
neutrophil degranulation	2024-01-06	485/17910	0.151888	0.241502	0.150929	1	HBB	BP
neutrophil activation involved in immune response	2024-01-06	488/17910	0.152764	0.24241	0.151496	1	HBB	BP
response to peptide	2024-01-06	491/17910	0.153639	0.243313	0.152061	1	EDN1	BP
immune response	2024-02-06	2148/17910	0.15546	0.24505	0.153146	2	EDN1/HBB	BP
neutrophil mediated immunity	2024-01-06	499/17910	0.155969	0.24505	0.153146	1	HBB	BP
neutrophil activation	2024-01-06	499/17910	0.155969	0.24505	0.153146	1	HBB	BP
positive regulation of MAPK cascade	2024-01-06	499/17910	0.155969	0.24505	0.153146	1	EDN1	BP
positive regulation of protein kinase activity	2024-01-06	501/17910	0.156551	0.245422	0.153379	1	EDN1	BP
negative regulation of transport	2024-01-06	502/17910	0.156841	0.245422	0.153379	1	EDN1	BP
regulation of hormone levels	2024-01-06	503/17910	0.157132	0.245422	0.153379	1	EDN1	BP
granulocyte activation	2024-01-06	506/17910	0.158003	0.246269	0.153908	1	HBB	BP
positive regulation of cellular component biogenesis	2024-01-06	507/17910	0.158294	0.246269	0.153908	1	EDN1	BP
positive regulation of cell migration	2024-01-06	516/17910	0.160902	0.249839	0.156139	1	EDN1	BP
cellular cation homeostasis	2024-01-06	518/17910	0.161481	0.250249	0.156395	1	EDN1	BP
sensory organ development	2024-01-06	522/17910	0.162638	0.251551	0.157209	1	EDN1	BP
morphogenesis of an epithelium	2024-01-06	527/17910	0.164082	0.25306	0.158152	1	EDN1	BP
positive regulation of cell development	2024-01-06	528/17910	0.16437	0.25306	0.158152	1	EDN1	BP
cellular ion homeostasis	2024-01-06	531/17910	0.165235	0.25306	0.158152	1	EDN1	BP
metal ion homeostasis	2024-01-06	531/17910	0.165235	0.25306	0.158152	1	EDN1	BP
leukocyte degranulation	2024-01-06	532/17910	0.165524	0.25306	0.158152	1	HBB	BP
cellular response to organic cyclic compound	2024-01-06	532/17910	0.165524	0.25306	0.158152	1	EDN1	BP
regulation of transmembrane transport	2024-01-06	538/17910	0.167251	0.25521	0.159496	1	EDN1	BP
positive regulation of cell motility	2024-01-06	540/17910	0.167826	0.255494	0.159673	1	EDN1	BP
positive regulation of kinase activity	2024-01-06	541/17910	0.168114	0.255494	0.159673	1	EDN1	BP
myeloid cell activation involved in immune response	2024-01-06	542/17910	0.168401	0.255494	0.159673	1	HBB	BP
nuclear body	2024-01-06	764/18675	0.221712	0.2562	0.0933523	1	SCARNA3	CC
myeloid leukocyte mediated immunity	2024-01-06	549/17910	0.17041	0.25805	0.16127	1	HBB	BP
chemotaxis	2024-01-06	551/17910	0.170984	0.25831	0.161433	1	EDN1	BP
taxis	2024-01-06	553/17910	0.171557	0.25831	0.161433	1	EDN1	BP
supramolecular fiber organization	2024-01-06	553/17910	0.171557	0.25831	0.161433	1	EDN1	BP
positive regulation of cellular component movement	2024-01-06	555/17910	0.172129	0.258623	0.161629	1	EDN1	BP
heart development	2024-01-06	556/17910	0.172415	0.258623	0.161629	1	EDN1	BP
actin cytoskeleton organization	2024-01-06	559/17910	0.173274	0.258933	0.161823	1	EDN1	BP
cellular response to organonitrogen compound	2024-01-06	559/17910	0.173274	0.258933	0.161823	1	EDN1	BP
embryonic morphogenesis	2024-01-06	565/17910	0.174988	0.261004	0.163117	1	EDN1	BP
positive regulation of locomotion	2024-01-06	570/17910	0.176414	0.262638	0.164138	1	EDN1	BP
cellular response to lipid	2024-01-06	575/17910	0.177838	0.264193	0.16511	1	EDN1	BP
angiogenesis	2024-01-06	576/17910	0.178122	0.264193	0.16511	1	EDN1	BP
chordate embryonic development	2024-01-06	581/17910	0.179544	0.265731	0.166071	1	EDN1	BP
peptide secretion	2024-01-06	582/17910	0.179828	0.265731	0.166071	1	EDN1	BP
response to bacterium	2024-01-06	588/17910	0.181531	0.266531	0.166571	1	EDN1	BP
regulation of signaling receptor activity	2024-01-06	588/17910	0.181531	0.266531	0.166571	1	EDN1	BP
cation homeostasis	2024-01-06	588/17910	0.181531	0.266531	0.166571	1	EDN1	BP
chemical synaptic transmission	2024-01-06	591/17910	0.182381	0.266531	0.166571	1	EDN1	BP
positive regulation of organelle organization	2024-01-06	591/17910	0.182381	0.266531	0.166571	1	EDN1	BP
anterograde trans-synaptic signaling	2024-01-06	591/17910	0.182381	0.266531	0.166571	1	EDN1	BP
monocarboxylic acid metabolic process	2024-01-06	594/17910	0.183231	0.266792	0.166734	1	EDN1	BP
regulation of system process	2024-01-06	594/17910	0.183231	0.266792	0.166734	1	EDN1	BP
trans-synaptic signaling	2024-01-06	596/17910	0.183797	0.267127	0.166943	1	EDN1	BP
embryo development ending in birth or egg hatching	2024-01-06	600/17910	0.184927	0.267713	0.167309	1	EDN1	BP
inorganic ion homeostasis	2024-01-06	600/17910	0.184927	0.267713	0.167309	1	EDN1	BP
synaptic signaling	2024-01-06	601/17910	0.18521	0.267713	0.167309	1	EDN1	BP
positive regulation of transferase activity	2024-01-06	609/17910	0.187467	0.270483	0.169041	1	EDN1	BP
cellular response to nitrogen compound	2024-01-06	620/17910	0.190562	0.274451	0.171521	1	EDN1	BP
regulation of mitotic cell cycle	2024-01-06	622/17910	0.191124	0.274762	0.171715	1	EDN1	BP
developmental growth	2024-01-06	624/17910	0.191685	0.275072	0.171909	1	EDN1	BP
tissue morphogenesis	2024-01-06	635/17910	0.194767	0.278991	0.174358	1	EDN1	BP
regulation of ion transport	2024-01-06	639/17910	0.195885	0.280088	0.175043	1	EDN1	BP
cellular response to hormone stimulus	2024-01-06	646/17910	0.197839	0.282265	0.176404	1	EDN1	BP
muscle structure development	2024-01-06	647/17910	0.198118	0.282265	0.176404	1	EDN1	BP
myeloid leukocyte activation	2024-01-06	652/17910	0.199511	0.283741	0.177326	1	HBB	BP
actin filament-based process	2024-01-06	661/17910	0.202013	0.286786	0.179229	1	EDN1	BP
cellular chemical homeostasis	2024-01-06	666/17910	0.2034	0.28824	0.180138	1	EDN1	BP
regulation of growth	2024-01-06	668/17910	0.203954	0.288269	0.180156	1	EDN1	BP
ion homeostasis	2024-01-06	669/17910	0.204231	0.288269	0.180156	1	EDN1	BP
blood vessel morphogenesis	2024-01-06	670/17910	0.204508	0.288269	0.180156	1	EDN1	BP
RNA metabolic process	2024-03-06	4867/17910	0.205245	0.288796	0.180486	3	SCARNA3/EDN1/SNORD118	BP
cellular response to growth factor stimulus	2024-01-06	674/17910	0.205615	0.288805	0.180491	1	EDN1	BP
lipid biosynthetic process	2024-01-06	676/17910	0.206168	0.289071	0.180658	1	EDN1	BP
leukocyte activation involved in immune response	2024-01-06	684/17910	0.208376	0.291654	0.182271	1	HBB	BP
cell activation involved in immune response	2024-01-06	688/17910	0.209479	0.292552	0.182833	1	HBB	BP
regulation of MAPK cascade	2024-01-06	689/17910	0.209754	0.292552	0.182833	1	EDN1	BP
organelle assembly	2024-01-06	699/17910	0.212504	0.295868	0.184905	1	EDN1	BP
regulation of secretion by cell	2024-01-06	703/17910	0.213602	0.296739	0.185449	1	EDN1	BP
response to growth factor	2024-01-06	704/17910	0.213876	0.296739	0.185449	1	EDN1	BP
regulation of cellular response to stress	2024-01-06	713/17910	0.21634	0.299635	0.187259	1	EDN1	BP
small molecule biosynthetic process	2024-01-06	732/17910	0.221522	0.305746	0.191079	1	EDN1	BP
regulation of protein kinase activity	2024-01-06	732/17910	0.221522	0.305746	0.191079	1	EDN1	BP
negative regulation of transcription by RNA polymerase II	2024-01-06	735/17910	0.222337	0.30634	0.19145	1	EDN1	BP
blood vessel development	2024-01-06	751/17910	0.226674	0.311775	0.194847	1	EDN1	BP
regulation of secretion	2024-01-06	757/17910	0.228296	0.313463	0.195901	1	EDN1	BP
regulation of cell cycle process	2024-01-06	764/17910	0.230184	0.314967	0.196841	1	EDN1	BP
cytokine-mediated signaling pathway	2024-01-06	764/17910	0.230184	0.314967	0.196841	1	EDN1	BP
regulated exocytosis	2024-01-06	768/17910	0.231261	0.315897	0.197423	1	HBB	BP
cell-cell adhesion	2024-01-06	771/17910	0.232068	0.316456	0.197772	1	HBB	BP
vasculature development	2024-01-06	784/17910	0.235556	0.320663	0.200401	1	EDN1	BP
cardiovascular system development	2024-01-06	792/17910	0.237697	0.323024	0.201876	1	EDN1	BP
multicellular organismal reproductive process	2024-01-06	801/17910	0.240099	0.325731	0.203568	1	EDN1	BP
signaling receptor binding	2024-01-04	1386/16967	0.288873	0.326552	0.092545	1	EDN1	MF
nucleoplasm part	2024-01-06	1033/18675	0.289273	0.327004	0.119151	1	SCARNA3	CC
regulation of kinase activity	2024-01-06	807/17910	0.241696	0.32734	0.204574	1	EDN1	BP
multicellular organism reproduction	2024-01-06	811/17910	0.24276	0.328183	0.205101	1	EDN1	BP
leukocyte mediated immunity	2024-01-06	814/17910	0.243557	0.328183	0.205101	1	HBB	BP
cellular homeostasis	2024-01-06	814/17910	0.243557	0.328183	0.205101	1	EDN1	BP
mitotic cell cycle process	2024-01-06	816/17910	0.244088	0.328342	0.2052	1	EDN1	BP
positive regulation of nitrogen compound metabolic process	2024-02-06	2870/17910	0.247792	0.332762	0.207962	2	EDN1/HBB	BP
molecular function regulator	2024-01-04	1492/16967	0.308029	0.333699	0.0945705	1	EDN1	MF
exocytosis	2024-01-06	862/17910	0.256213	0.343489	0.214667	1	HBB	BP
regulation of response to external stimulus	2024-01-06	873/17910	0.259088	0.346759	0.21671	1	EDN1	BP
response to organic cyclic compound	2024-01-06	878/17910	0.260392	0.347919	0.217435	1	EDN1	BP
MAPK cascade	2024-01-06	882/17910	0.261434	0.348487	0.21779	1	EDN1	BP
response to lipid	2024-01-06	883/17910	0.261694	0.348487	0.21779	1	EDN1	BP
signal transduction by protein phosphorylation	2024-01-06	886/17910	0.262474	0.348941	0.218074	1	EDN1	BP
regulation of cellular component biogenesis	2024-01-06	891/17910	0.263773	0.349366	0.218339	1	EDN1	BP
innate immune response	2024-01-06	893/17910	0.264292	0.349366	0.218339	1	EDN1	BP
regulation of cell development	2024-01-06	893/17910	0.264292	0.349366	0.218339	1	EDN1	BP
negative regulation of apoptotic process	2024-01-06	894/17910	0.264552	0.349366	0.218339	1	EDN1	BP
positive regulation of cellular metabolic process	2024-02-06	3007/17910	0.266178	0.349744	0.218575	2	EDN1/HBB	BP
regulation of transferase activity	2024-01-06	902/17910	0.266624	0.349744	0.218575	1	EDN1	BP
response to other organism	2024-01-06	903/17910	0.266883	0.349744	0.218575	1	EDN1	BP
tube morphogenesis	2024-01-06	905/17910	0.2674	0.349744	0.218575	1	EDN1	BP
response to external biotic stimulus	2024-01-06	905/17910	0.2674	0.349744	0.218575	1	EDN1	BP
regulation of cell migration	2024-01-06	906/17910	0.267658	0.349744	0.218575	1	EDN1	BP
positive regulation of protein phosphorylation	2024-01-06	907/17910	0.267917	0.349744	0.218575	1	EDN1	BP
drug binding	2024-01-04	1658/16967	0.337249	0.350739	0.0993997	1	HBB	MF
negative regulation of programmed cell death	2024-01-06	916/17910	0.270239	0.352197	0.220109	1	EDN1	BP
response to hormone	2024-01-06	919/17910	0.271012	0.352626	0.220377	1	EDN1	BP
immune system process	2024-02-06	3063/17910	0.273742	0.355228	0.222003	2	EDN1/HBB	BP
positive regulation of cell proliferation	2024-01-06	931/17910	0.274096	0.355228	0.222003	1	EDN1	BP
response to organonitrogen compound	2024-01-06	932/17910	0.274353	0.355228	0.222003	1	EDN1	BP
mitotic cell cycle	2024-01-06	934/17910	0.274865	0.355314	0.222056	1	EDN1	BP
response to biotic stimulus	2024-01-06	938/17910	0.27589	0.356059	0.222522	1	EDN1	BP
positive regulation of transport	2024-01-06	942/17910	0.276914	0.356801	0.222986	1	EDN1	BP
sensory perception	2024-01-06	948/17910	0.278447	0.357617	0.223496	1	EDN1	BP
growth	2024-01-06	948/17910	0.278447	0.357617	0.223496	1	EDN1	BP
positive regulation of phosphorylation	2024-01-06	955/17910	0.280232	0.359329	0.224566	1	EDN1	BP
cellular component morphogenesis	2024-01-06	959/17910	0.28125	0.360054	0.225019	1	EDN1	BP
positive regulation of cell differentiation	2024-01-06	962/17910	0.282013	0.360451	0.225267	1	EDN1	BP
regulation of cell motility	2024-01-06	966/17910	0.283029	0.361169	0.225716	1	EDN1	BP
embryo development	2024-01-06	968/17910	0.283537	0.361237	0.225758	1	EDN1	BP
multi-organism reproductive process	2024-01-06	980/17910	0.286577	0.364526	0.227814	1	EDN1	BP
animal organ morphogenesis	2024-01-06	989/17910	0.28885	0.36683	0.229254	1	EDN1	BP
cellular lipid metabolic process	2024-01-06	991/17910	0.289354	0.366884	0.229287	1	EDN1	BP
negative regulation of cell death	2024-01-06	1003/17910	0.292373	0.369898	0.231171	1	EDN1	BP
carboxylic acid metabolic process	2024-01-06	1006/17910	0.293126	0.369898	0.231171	1	EDN1	BP
response to nitrogen compound	2024-01-06	1006/17910	0.293126	0.369898	0.231171	1	EDN1	BP
chemical homeostasis	2024-01-06	1015/17910	0.295382	0.372153	0.23258	1	EDN1	BP
positive regulation of intracellular signal transduction	2024-01-06	1019/17910	0.296382	0.372823	0.232999	1	EDN1	BP
positive regulation of phosphorus metabolic process	2024-01-06	1025/17910	0.297881	0.373526	0.233438	1	EDN1	BP
positive regulation of phosphate metabolic process	2024-01-06	1025/17910	0.297881	0.373526	0.233438	1	EDN1	BP
positive regulation of transcription by RNA polymerase II	2024-01-06	1031/17910	0.299377	0.37481	0.234241	1	EDN1	BP
regulation of locomotion	2024-01-06	1035/17910	0.300373	0.375466	0.23465	1	EDN1	BP
cation transport	2024-01-06	1038/17910	0.301119	0.375807	0.234864	1	EDN1	BP
regulation of cellular component movement	2024-01-06	1046/17910	0.303105	0.377693	0.236043	1	EDN1	BP
negative regulation of cellular protein metabolic process	2024-01-06	1049/17910	0.303848	0.378027	0.236251	1	EDN1	BP
positive regulation of metabolic process	2024-02-06	3313/17910	0.307767	0.382305	0.238925	2	EDN1/HBB	BP
cellular response to oxygen-containing compound	2024-01-06	1068/17910	0.308543	0.38267	0.239153	1	EDN1	BP
negative regulation of transcription, DNA-templated	2024-01-06	1083/17910	0.31223	0.38605	0.241265	1	EDN1	BP
cellular response to cytokine stimulus	2024-01-06	1084/17910	0.312475	0.38605	0.241265	1	EDN1	BP
positive regulation of immune system process	2024-01-06	1087/17910	0.31321	0.38605	0.241265	1	EDN1	BP
G protein-coupled receptor signaling pathway	2024-01-06	1087/17910	0.31321	0.38605	0.241265	1	EDN1	BP
endoplasmic reticulum part	2024-01-06	1289/18675	0.348959	0.386082	0.140678	1	EDN1	CC
oxoacid metabolic process	2024-01-06	1091/17910	0.31419	0.386658	0.241645	1	EDN1	BP
tube development	2024-01-06	1093/17910	0.314679	0.386661	0.241647	1	EDN1	BP
regulation of anatomical structure morphogenesis	2024-01-06	1102/17910	0.316877	0.388761	0.24296	1	EDN1	BP
organic acid metabolic process	2024-01-06	1109/17910	0.318583	0.390251	0.243891	1	EDN1	BP
negative regulation of protein metabolic process	2024-01-06	1116/17910	0.320284	0.391427	0.244626	1	EDN1	BP
positive regulation of protein modification process	2024-01-06	1117/17910	0.320527	0.391427	0.244626	1	EDN1	BP
cytoskeleton organization	2024-01-06	1124/17910	0.322225	0.392296	0.245169	1	EDN1	BP
anatomical structure formation involved in morphogenesis	2024-01-06	1124/17910	0.322225	0.392296	0.245169	1	EDN1	BP
circulatory system development	2024-01-06	1128/17910	0.323194	0.392873	0.245529	1	EDN1	BP
negative regulation of nucleic acid-templated transcription	2024-01-06	1137/17910	0.325369	0.394896	0.246794	1	EDN1	BP
negative regulation of RNA biosynthetic process	2024-01-06	1139/17910	0.325852	0.394896	0.246794	1	EDN1	BP
regulation of organelle organization	2024-01-06	1147/17910	0.327779	0.396606	0.247862	1	EDN1	BP
regulation of cell cycle	2024-01-06	1149/17910	0.32826	0.396606	0.247862	1	EDN1	BP
response to cytokine	2024-01-06	1167/17910	0.332578	0.401213	0.250741	1	EDN1	BP
positive regulation of cellular component organization	2024-01-06	1189/17910	0.337823	0.406879	0.254283	1	EDN1	BP
response to abiotic stimulus	2024-01-06	1191/17910	0.338298	0.406879	0.254283	1	EDN1	BP
immune effector process	2024-01-06	1197/17910	0.339722	0.407974	0.254967	1	HBB	BP
negative regulation of RNA metabolic process	2024-01-06	1214/17910	0.343742	0.412179	0.257595	1	EDN1	BP
epithelium development	2024-01-06	1251/17910	0.352421	0.42195	0.263701	1	EDN1	BP
regulation of biological quality	2024-02-06	3661/17910	0.355481	0.424973	0.265591	2	EDN1/HBB	BP
negative regulation of multicellular organismal process	2024-01-06	1276/17910	0.358231	0.427618	0.267244	1	EDN1	BP
cell cycle process	2024-01-06	1280/17910	0.359157	0.42808	0.267532	1	EDN1	BP
positive regulation of catalytic activity	2024-01-06	1293/17910	0.362157	0.43101	0.269363	1	EDN1	BP
cellular response to endogenous stimulus	2024-01-06	1305/17910	0.364916	0.433645	0.27101	1	EDN1	BP
regulation of protein phosphorylation	2024-01-06	1324/17910	0.369264	0.438157	0.27383	1	EDN1	BP
lipid metabolic process	2024-01-06	1338/17910	0.372452	0.440538	0.275318	1	EDN1	BP
cell adhesion	2024-01-06	1338/17910	0.372452	0.440538	0.275318	1	HBB	BP
negative regulation of nucleobase-containing compound metabolic process	2024-01-06	1342/17910	0.373361	0.440538	0.275318	1	EDN1	BP
negative regulation of cellular macromolecule biosynthetic process	2024-01-06	1343/17910	0.373588	0.440538	0.275318	1	EDN1	BP
biological adhesion	2024-01-06	1345/17910	0.374041	0.440538	0.275318	1	HBB	BP
endomembrane system	2024-02-06	4213/18675	0.407348	0.441293	0.160795	2	EDN1/HBB	CC
reproductive process	2024-01-06	1353/17910	0.375853	0.44163	0.276	1	EDN1	BP
reproduction	2024-01-06	1354/17910	0.37608	0.44163	0.276	1	EDN1	BP
negative regulation of cell communication	2024-01-06	1364/17910	0.378338	0.442724	0.276684	1	EDN1	BP
nervous system process	2024-01-06	1364/17910	0.378338	0.442724	0.276684	1	EDN1	BP
negative regulation of signaling	2024-01-06	1368/17910	0.379239	0.442724	0.276684	1	EDN1	BP
positive regulation of transcription, DNA-templated	2024-01-06	1368/17910	0.379239	0.442724	0.276684	1	EDN1	BP
positive regulation of developmental process	2024-01-06	1378/17910	0.381487	0.444696	0.277916	1	EDN1	BP
small molecule binding	2024-01-04	2340/16967	0.447698	0.447698	0.126878	1	HBB	MF
negative regulation of macromolecule biosynthetic process	2024-01-06	1432/17910	0.393512	0.458042	0.286257	1	EDN1	BP
positive regulation of nucleic acid-templated transcription	2024-01-06	1453/17910	0.398136	0.462325	0.288934	1	EDN1	BP
positive regulation of RNA biosynthetic process	2024-01-06	1454/17910	0.398355	0.462325	0.288934	1	EDN1	BP
positive regulation of cellular protein metabolic process	2024-01-06	1458/17910	0.399232	0.462667	0.289148	1	EDN1	BP
transmembrane transport	2024-01-06	1462/17910	0.400108	0.463008	0.289361	1	EDN1	BP
regulation of phosphorylation	2024-01-06	1467/17910	0.401202	0.463598	0.28973	1	EDN1	BP
cell migration	2024-01-06	1474/17910	0.40273	0.464689	0.290411	1	EDN1	BP
nuclear lumen	2024-02-06	4454/18675	0.438592	0.465445	0.169595	2	SCARNA3/SNORD118	CC
negative regulation of cellular biosynthetic process	2024-01-06	1499/17910	0.408161	0.470273	0.293901	1	EDN1	BP
endoplasmic reticulum	2024-01-06	1785/18675	0.452761	0.470871	0.171572	1	EDN1	CC
regulation of cellular biosynthetic process	2024-02-06	4060/17910	0.410009	0.471458	0.294642	2	EDN1/HBB	BP
cell-cell signaling	2024-01-06	1510/17910	0.410538	0.471458	0.294642	1	EDN1	BP
regulation of apoptotic process	2024-01-06	1512/17910	0.410969	0.471458	0.294642	1	EDN1	BP
negative regulation of biosynthetic process	2024-01-06	1522/17910	0.413121	0.473244	0.295758	1	EDN1	BP
positive regulation of RNA metabolic process	2024-01-06	1532/17910	0.415267	0.475018	0.296866	1	EDN1	BP
regulation of programmed cell death	2024-01-06	1539/17910	0.416765	0.476046	0.297509	1	EDN1	BP
positive regulation of protein metabolic process	2024-01-06	1548/17910	0.418687	0.477555	0.298452	1	EDN1	BP
regulation of biosynthetic process	2024-02-06	4135/17910	0.420177	0.478569	0.299086	2	EDN1/HBB	BP
response to endogenous stimulus	2024-01-06	1560/17910	0.42124	0.479093	0.299413	1	EDN1	BP
regulation of immune system process	2024-01-06	1570/17910	0.423361	0.480817	0.300491	1	EDN1	BP
positive regulation of signal transduction	2024-01-06	1591/17910	0.427794	0.484706	0.302921	1	EDN1	BP
regulation of response to stress	2024-01-06	1592/17910	0.428005	0.484706	0.302921	1	EDN1	BP
cell motility	2024-01-06	1611/17910	0.43199	0.487829	0.304873	1	EDN1	BP
localization of cell	2024-01-06	1611/17910	0.43199	0.487829	0.304873	1	EDN1	BP
negative regulation of response to stimulus	2024-01-06	1620/17910	0.433869	0.489257	0.305765	1	EDN1	BP
nuclear part	2024-02-06	4801/18675	0.482805	0.492272	0.17937	2	SCARNA3/SNORD118	CC
positive regulation of molecular function	2024-01-06	1636/17910	0.437198	0.492312	0.307675	1	EDN1	BP
regulation of cell proliferation	2024-01-06	1664/17910	0.442984	0.498122	0.311305	1	EDN1	BP
regulation of phosphate metabolic process	2024-01-06	1671/17910	0.444422	0.49879	0.311723	1	EDN1	BP
regulation of phosphorus metabolic process	2024-01-06	1673/17910	0.444833	0.49879	0.311723	1	EDN1	BP
defense response	2024-01-06	1681/17910	0.446472	0.499923	0.312431	1	EDN1	BP
positive regulation of macromolecule biosynthetic process	2024-01-06	1698/17910	0.449943	0.5031	0.314417	1	EDN1	BP
positive regulation of nucleobase-containing compound metabolic process	2024-01-06	1715/17910	0.453395	0.505507	0.315921	1	EDN1	BP
cell cycle	2024-01-06	1716/17910	0.453597	0.505507	0.315921	1	EDN1	BP
regulation of protein modification process	2024-01-06	1718/17910	0.454002	0.505507	0.315921	1	EDN1	BP
peptide transport	2024-01-06	1722/17910	0.454811	0.505699	0.316041	1	EDN1	BP
positive regulation of cell communication	2024-01-06	1730/17910	0.456426	0.506079	0.316278	1	EDN1	BP
homeostatic process	2024-01-06	1730/17910	0.456426	0.506079	0.316278	1	EDN1	BP
positive regulation of signaling	2024-01-06	1736/17910	0.457634	0.506712	0.316674	1	EDN1	BP
positive regulation of multicellular organismal process	2024-01-06	1750/17910	0.460446	0.508851	0.318011	1	EDN1	BP
amide transport	2024-01-06	1752/17910	0.460846	0.508851	0.318011	1	EDN1	BP
regulation of transport	2024-01-06	1773/17910	0.465038	0.512767	0.320458	1	EDN1	BP
regulation of cell differentiation	2024-01-06	1808/17910	0.471963	0.519682	0.32478	1	EDN1	BP
positive regulation of gene expression	2024-01-06	1827/17910	0.475691	0.523062	0.326892	1	EDN1	BP
protein phosphorylation	2024-01-06	1835/17910	0.477254	0.523253	0.327012	1	EDN1	BP
locomotion	2024-01-06	1835/17910	0.477254	0.523253	0.327012	1	EDN1	BP
regulation of intracellular signal transduction	2024-01-06	1838/17910	0.477839	0.523253	0.327012	1	EDN1	BP
apoptotic process	2024-01-06	1907/17910	0.491148	0.537087	0.335657	1	EDN1	BP
cellular response to stress	2024-01-06	1914/17910	0.492482	0.537807	0.336107	1	EDN1	BP
cellular nitrogen compound biosynthetic process	2024-02-06	4735/17910	0.499852	0.545107	0.340669	2	EDN1/HBB	BP
tissue development	2024-01-06	1964/17910	0.501928	0.54655	0.341571	1	EDN1	BP
cell proliferation	2024-01-06	1969/17910	0.502864	0.54655	0.341571	1	EDN1	BP
cell development	2024-01-06	1971/17910	0.503239	0.54655	0.341571	1	EDN1	BP
movement of cell or subcellular component	2024-01-06	2012/17910	0.510858	0.553313	0.345798	1	EDN1	BP
small molecule metabolic process	2024-01-06	2012/17910	0.510858	0.553313	0.345798	1	EDN1	BP
programmed cell death	2024-01-06	2049/17910	0.517649	0.559906	0.349918	1	EDN1	BP
regulation of multicellular organismal development	2024-01-06	2077/17910	0.522737	0.564641	0.352877	1	EDN1	BP
regulation of catalytic activity	2024-01-06	2116/17910	0.529748	0.571438	0.357125	1	EDN1	BP
phosphorylation	2024-01-06	2243/17910	0.551988	0.594621	0.371614	1	EDN1	BP
negative regulation of nitrogen compound metabolic process	2024-01-06	2271/17910	0.556772	0.598963	0.374327	1	EDN1	BP
negative regulation of gene expression	2024-01-06	2278/17910	0.557961	0.599431	0.37462	1	EDN1	BP
positive regulation of response to stimulus	2024-01-06	2322/17910	0.565375	0.606576	0.379085	1	EDN1	BP
response to external stimulus	2024-01-06	2331/17910	0.566879	0.60737	0.379581	1	EDN1	BP
regulation of cellular component organization	2024-01-06	2340/17910	0.568378	0.608157	0.380073	1	EDN1	BP
regulation of transcription by RNA polymerase II	2024-01-06	2420/17910	0.581517	0.621379	0.388336	1	EDN1	BP
negative regulation of cellular metabolic process	2024-01-06	2432/17910	0.583458	0.622617	0.38911	1	EDN1	BP
regulation of cellular protein metabolic process	2024-01-06	2452/17910	0.586678	0.625213	0.390732	1	EDN1	BP
multi-organism process	2024-01-06	2496/17910	0.593688	0.631837	0.394872	1	EDN1	BP
anatomical structure morphogenesis	2024-01-06	2535/17910	0.599818	0.637507	0.398416	1	EDN1	BP
cellular response to organic substance	2024-01-06	2564/17910	0.604327	0.641441	0.400874	1	EDN1	BP
transcription by RNA polymerase II	2024-01-06	2581/17910	0.60695	0.643367	0.402078	1	EDN1	BP
regulation of developmental process	2024-01-06	2598/17910	0.609558	0.645271	0.403268	1	EDN1	BP
intracellular signal transduction	2024-01-06	2624/17910	0.61352	0.648601	0.405349	1	EDN1	BP
regulation of localization	2024-01-06	2688/17910	0.623129	0.657885	0.411151	1	EDN1	BP
regulation of protein metabolic process	2024-01-06	2700/17910	0.624909	0.658889	0.411778	1	EDN1	BP
macromolecule localization	2024-01-06	2735/17910	0.630058	0.663439	0.414622	1	EDN1	BP
cell surface receptor signaling pathway	2024-01-06	2831/17910	0.643882	0.677099	0.423159	1	EDN1	BP
nucleoplasm	2024-01-06	3427/18675	0.703766	0.703766	0.256433	1	SCARNA3	CC
positive regulation of macromolecule metabolic process	2024-01-06	3041/17910	0.672627	0.706392	0.441466	1	EDN1	BP
regulation of molecular function	2024-01-06	3065/17910	0.675785	0.708772	0.442953	1	EDN1	BP
negative regulation of macromolecule metabolic process	2024-01-06	3087/17910	0.678658	0.710847	0.44425	1	EDN1	BP
phosphate-containing compound metabolic process	2024-01-06	3115/17910	0.682284	0.713705	0.446036	1	EDN1	BP
response to organic substance	2024-01-06	3138/17910	0.685236	0.714773	0.446704	1	EDN1	BP
phosphorus metabolic process	2024-01-06	3139/17910	0.685364	0.714773	0.446704	1	EDN1	BP
regulation of multicellular organismal process	2024-01-06	3144/17910	0.686002	0.714773	0.446704	1	EDN1	BP
regulation of signal transduction	2024-01-06	3265/17910	0.70113	0.728753	0.45544	1	EDN1	BP
regulation of transcription, DNA-templated	2024-01-06	3266/17910	0.701253	0.728753	0.45544	1	EDN1	BP
negative regulation of metabolic process	2024-01-06	3321/17910	0.707923	0.734725	0.459173	1	EDN1	BP
regulation of nucleic acid-templated transcription	2024-01-06	3338/17910	0.70996	0.735878	0.459893	1	EDN1	BP
regulation of RNA biosynthetic process	2024-01-06	3348/17910	0.711152	0.736154	0.460066	1	EDN1	BP
organelle organization	2024-01-06	3372/17910	0.713997	0.738138	0.461306	1	EDN1	BP
animal organ development	2024-01-06	3403/17910	0.717638	0.740938	0.463055	1	EDN1	BP
transcription, DNA-templated	2024-01-06	3444/17910	0.722393	0.74488	0.465519	1	EDN1	BP
nucleic acid-templated transcription	2024-01-06	3500/17910	0.72878	0.750492	0.469027	1	EDN1	BP
RNA biosynthetic process	2024-01-06	3516/17910	0.730582	0.751375	0.469578	1	EDN1	BP
regulation of RNA metabolic process	2024-01-06	3552/17910	0.7346	0.754531	0.471551	1	EDN1	BP
regulation of cell communication	2024-01-06	3589/17910	0.738678	0.757741	0.473557	1	EDN1	BP
regulation of signaling	2024-01-06	3635/17910	0.743675	0.761884	0.476146	1	EDN1	BP
regulation of cellular macromolecule biosynthetic process	2024-01-06	3725/17910	0.753222	0.770671	0.481637	1	EDN1	BP
cellular protein modification process	2024-01-06	3851/17910	0.766088	0.781023	0.488107	1	EDN1	BP
protein modification process	2024-01-06	3851/17910	0.766088	0.781023	0.488107	1	EDN1	BP
regulation of nucleobase-containing compound metabolic process	2024-01-06	3853/17910	0.766287	0.781023	0.488107	1	EDN1	BP
regulation of macromolecule biosynthetic process	2024-01-06	3877/17910	0.768672	0.782451	0.488999	1	EDN1	BP
cell differentiation	2024-01-06	3923/17910	0.773185	0.786038	0.491241	1	EDN1	BP
macromolecule modification	2024-01-06	4027/17910	0.783119	0.794297	0.496403	1	EDN1	BP
nucleobase-containing compound biosynthetic process	2024-01-06	4029/17910	0.783307	0.794297	0.496403	1	EDN1	BP
cellular developmental process	2024-01-06	4088/17910	0.788776	0.797811	0.498599	1	EDN1	BP
heterocycle biosynthetic process	2024-01-06	4089/17910	0.788867	0.797811	0.498599	1	EDN1	BP
aromatic compound biosynthetic process	2024-01-06	4099/17910	0.789782	0.797811	0.498599	1	EDN1	BP
organic cyclic compound biosynthetic process	2024-01-06	4239/17910	0.802251	0.809377	0.505827	1	EDN1	BP
regulation of response to stimulus	2024-01-06	4275/17910	0.805355	0.811479	0.507141	1	EDN1	BP
negative regulation of cellular process	2024-01-06	4580/17910	0.830065	0.835319	0.52204	1	EDN1	BP
cellular macromolecule biosynthetic process	2024-01-06	4634/17910	0.834155	0.838373	0.523948	1	EDN1	BP
system development	2024-01-06	4670/17910	0.836835	0.840005	0.524968	1	EDN1	BP
macromolecule biosynthetic process	2024-01-06	4806/17910	0.846638	0.848617	0.53035	1	EDN1	BP
regulation of gene expression	2024-01-06	4819/17910	0.847549	0.848617	0.53035	1	EDN1	BP
cellular protein metabolic process	2024-01-06	4871/17910	0.851147	0.851147	0.531932	1	EDN1	BP

## Sheet: TCx‘s DEGs-KEGG
Description	Gene Ratio	BgRatio	pvalue	p.adjust	qvalue	Count	Gene ID	Other
African trypanosomiasis	2024-03-04	37/7914	3.75151e-07	5.25212e-06	3.55407e-06	3	HBA1/HBB/HBA2	Human Diseases
Malaria	2024-03-04	49/7914	8.88533e-07	6.21973e-06	4.20884e-06	3	HBA1/HBB/HBA2	Human Diseases
Renin secretion	2024-01-04	69/7914	0.0344279	0.0871036	0.0589423	1	EDN1	Organismal Systems
Hypertrophic cardiomyopathy (HCM)	2024-01-04	90/7914	0.0447272	0.0871036	0.0589423	1	EDN1	Human Diseases
AGE-RAGE signaling pathway in diabetic complications	2024-01-04	100/7914	0.0496026	0.0871036	0.0589423	1	EDN1	Human Diseases
Melanogenesis	2024-01-04	101/7914	0.0500891	0.0871036	0.0589423	1	EDN1	Organismal Systems
HIF-1 signaling pathway	2024-01-04	109/7914	0.0539745	0.0871036	0.0589423	1	EDN1	Environmental Information Processing
TNF signaling pathway	2024-01-04	112/7914	0.0554284	0.0871036	0.0589423	1	EDN1	Environmental Information Processing
Relaxin signaling pathway	2024-01-04	129/7914	0.0636357	0.0871036	0.0589423	1	EDN1	Organismal Systems
Vascular smooth muscle contraction	2024-01-04	132/7914	0.0650785	0.0871036	0.0589423	1	EDN1	Organismal Systems
Fluid shear stress and atherosclerosis	2024-01-04	139/7914	0.0684385	0.0871036	0.0589423	1	EDN1	Human Diseases
cAMP signaling pathway	2024-01-04	216/7914	0.104804	0.122271	0.0827399	1	EDN1	Environmental Information Processing
Neuroactive ligand-receptor interaction	2024-01-04	340/7914	0.161115	0.173509	0.117412	1	EDN1	Environmental Information Processing
Pathways in cancer	2024-01-04	530/7914	0.242192	0.242192	0.16389	1	EDN1	Human Diseases
